# Supplementary material for: N-(3,5-Dimethyl­phen­yl)succinamic acid
Source: Acta Crystallogr Sect E Struct Rep Online. 2010 Dec 24;67(Pt 1):o234. doi: 10.1107/S1600536810053055 (PMC3050227; doi:10.1107/S1600536810053055)
Supplement: Supplementary file 2 [file e-67-0o234-Isup2.hkl]

# 
# h,k,l, Fc-squared, Fo-squared, sigma(Fo-squared) and status flag 
# 
data_I
_shelx_title ' A15 P21/N' 
_shelx_refln_list_code          4 
_shelx_F_calc_maximum      132.97 
_exptl_crystal_F_000       472.00 
_reflns_d_resolution_high  0.8003 
 
loop_ 
 _symmetry_equiv_pos_as_xyz 
 'x, y, z' 
 '-x+1/2, y+1/2, -z+1/2' 
 '-x, -y, -z' 
 'x-1/2, -y-1/2, z-1/2' 
 
_cell_length_a    14.3460 
_cell_length_b     5.0225 
_cell_length_c    17.8600 
_cell_angle_alpha  90.000 
_cell_angle_beta  112.000 
_cell_angle_gamma  90.000 
 
_shelx_F_squared_multiplier     1.000 
 
loop_ 
 _refln_index_h 
 _refln_index_k 
 _refln_index_l 
 _refln_F_squared_calc 
 _refln_F_squared_meas 
 _refln_F_squared_sigma 
 _refln_observed_status 
   2   0   0      689.84      703.55      3.47 o 
   4   0   0     1020.87     1101.03      6.17 o 
   6   0   0      653.39      726.81      6.35 o 
   8   0   0     1119.09     1181.59      9.27 o 
  10   0   0       19.65       29.39      3.46 o 
  12   0   0       48.66       43.41      3.89 o 
  14   0   0        3.18        2.54      4.11 o 
  16   0   0        0.39        3.26      3.48 o 
   1   1   0      240.39      248.88      4.14 o 
   2   1   0     1598.35     1562.09      5.83 o 
   3   1   0      894.93      840.83      7.30 o 
   4   1   0      237.28      240.78      4.96 o 
   5   1   0     1088.72     1082.72      3.93 o 
   6   1   0      933.67      973.89      4.15 o 
   7   1   0      204.25      216.60      2.49 o 
   8   1   0      238.16      228.25      2.69 o 
   9   1   0       44.53       48.59      1.97 o 
  10   1   0       87.60       83.69      4.86 o 
  11   1   0       30.08       30.20      3.31 o 
  12   1   0       28.50       24.33      2.64 o 
  13   1   0       10.14        6.36      2.47 o 
  14   1   0        0.66        2.78      2.29 o 
  15   1   0       48.72       44.62      3.07 o 
  16   1   0       11.38       15.22      4.58 o 
   0   2   0       33.70       24.38      1.19 o 
   1   2   0      169.48      146.54      1.28 o 
   2   2   0      329.07      293.79      3.35 o 
   3   2   0      129.80      129.04      3.33 o 
   4   2   0        9.51       11.72      1.33 o 
   5   2   0        7.83        9.53      1.13 o 
   6   2   0       87.33       91.52      2.43 o 
   7   2   0        3.60        1.33      1.27 o 
   8   2   0      239.31      215.88      3.17 o 
   9   2   0       12.53       13.86      1.90 o 
  10   2   0       68.19       64.59      2.48 o 
  11   2   0      121.26      110.69      5.74 o 
  12   2   0       12.83       13.75      2.28 o 
  13   2   0        4.91        6.12      2.43 o 
  14   2   0      100.06      105.47      3.70 o 
  15   2   0        0.49       -2.11      2.11 o 
   1   3   0      164.36      174.24      5.32 o 
   2   3   0       24.17       19.98      1.53 o 
   3   3   0       16.75       18.54      2.37 o 
   4   3   0        8.60        7.43      1.79 o 
   5   3   0        8.75       13.88      2.81 o 
   6   3   0      315.97      294.67     10.83 o 
   7   3   0      431.68      461.65      7.90 o 
   8   3   0      179.11      197.80      6.15 o 
   9   3   0       25.50       27.50      3.95 o 
  10   3   0        0.36       -1.85      3.62 o 
  11   3   0        1.33        1.36      3.44 o 
  12   3   0        0.29       -4.24      4.24 o 
  13   3   0        3.12        0.10      4.18 o 
  14   3   0       31.21       26.91      4.65 o 
   0   4   0      221.65      212.02      5.80 o 
   1   4   0       14.14       19.25      2.49 o 
   2   4   0       67.95       65.14      2.95 o 
   3   4   0       37.56       39.83      2.69 o 
   4   4   0       22.14       23.28      3.94 o 
   5   4   0        2.05        0.94      3.61 o 
   6   4   0       14.48       17.46      4.22 o 
   7   4   0        0.26       -2.64      3.53 o 
   8   4   0       24.07       26.36      4.25 o 
   9   4   0        0.88        1.60      4.41 o 
  11   4   0        1.78       -2.28      4.67 o 
  12   4   0        1.74       -4.24      4.24 o 
   1   5   0        4.04        1.86      2.31 o 
   2   5   0        1.73        1.48      2.54 o 
   3   5   0        0.29       -0.93      2.51 o 
   4   5   0       77.89       82.67      5.40 o 
   5   5   0       16.52       22.02      4.48 o 
   6   5   0        0.09        0.35      4.21 o 
   7   5   0       13.04       12.62      4.43 o 
   8   5   0        4.92        1.32      4.12 o 
   9   5   0        0.36        3.46      3.85 o 
  10   5   0        3.99       14.92      4.25 o 
   0   6   0       13.78        6.29      3.72 o 
   1   6   0       13.86       22.74      3.82 o 
   2   6   0       14.30       17.17      2.96 o 
   4   6   0        1.74        5.63      3.72 o 
 -15   0   1       27.87       25.87      4.72 o 
 -13   0   1       12.54       14.59      4.17 o 
 -11   0   1       31.85       30.94      3.57 o 
  -9   0   1      304.53      285.78      5.36 o 
  -7   0   1       47.67       40.54      3.02 o 
  -5   0   1      480.12      405.04      4.38 o 
  -3   0   1     2164.03     2007.32      6.73 o 
   3   0   1       85.83       72.55      2.45 o 
   5   0   1      684.86      717.60      5.90 o 
   7   0   1      927.57     1065.73      8.37 o 
   9   0   1        0.00        1.32      3.11 o 
  11   0   1       58.39       65.10      4.37 o 
  13   0   1       50.74       44.74      4.38 o 
  15   0   1        9.24        7.34      2.78 o 
 -16   1   1        9.81       17.36      3.75 o 
 -15   1   1       17.96       23.95      3.03 o 
 -14   1   1        3.13        0.58      2.63 o 
 -13   1   1       39.13       37.41      2.78 o 
 -12   1   1       22.51       18.00      2.44 o 
 -11   1   1        0.62       -0.40      2.24 o 
 -10   1   1       72.69       60.02      3.10 o 
  -9   1   1      109.43      128.48      4.38 o 
  -8   1   1      404.70      426.70      3.99 o 
  -7   1   1      104.05       98.25      2.23 o 
  -6   1   1      742.86      783.77      4.37 o 
  -5   1   1      582.41      583.06      4.14 o 
  -4   1   1      568.89      576.25      3.00 o 
  -3   1   1      991.78      924.78      6.93 o 
  -2   1   1     6921.95     6548.21     57.31 o 
  -1   1   1      875.51      830.40      2.27 o 
   0   1   1      727.79      720.37      7.06 o 
   1   1   1       12.82       15.17      0.95 o 
   2   1   1      661.75      568.27      1.82 o 
   3   1   1      986.83      959.82      5.71 o 
   4   1   1      506.66      529.09      3.35 o 
   5   1   1     1421.12     1481.54     11.19 o 
   6   1   1       18.49       16.36      1.76 o 
   7   1   1      381.87      412.38      4.00 o 
   8   1   1      141.40      135.33      5.52 o 
   9   1   1       54.69       53.54      2.53 o 
  10   1   1       69.96       65.41      2.79 o 
  11   1   1       37.47       33.82      2.19 o 
  12   1   1      113.64      107.01      2.80 o 
  13   1   1       40.14       43.29      3.05 o 
  14   1   1        3.45        5.06      2.67 o 
  15   1   1       26.80       24.25      3.27 o 
  16   1   1        2.28       -1.31      2.51 o 
 -16   2   1        1.05        3.27      2.93 o 
 -15   2   1       16.89       16.51      2.47 o 
 -14   2   1        2.70        1.30      2.23 o 
 -13   2   1       34.73       34.44      2.08 o 
 -12   2   1       86.31       82.63      2.42 o 
 -11   2   1       26.77       23.61      1.83 o 
 -10   2   1      273.62      282.42      3.23 o 
  -9   2   1       38.67       33.46      1.76 o 
  -8   2   1      100.38      103.73      2.01 o 
  -7   2   1      201.06      188.04      3.36 o 
  -6   2   1       67.59       59.99      2.97 o 
  -5   2   1        1.44        2.76      1.29 o 
  -4   2   1      186.38      149.94      3.86 o 
  -3   2   1     1986.89     2030.90     17.19 o 
  -2   2   1      797.37      668.99     13.50 o 
  -1   2   1      579.57      606.07      4.69 o 
   0   2   1      135.25      119.95      1.65 o 
   1   2   1       48.50       39.75      0.99 o 
   2   2   1       24.81       33.72      1.27 o 
   3   2   1        0.00        2.97      1.28 o 
   4   2   1        2.05        0.06      1.06 o 
   5   2   1      159.51      197.95      2.08 o 
   6   2   1       33.10       30.43      1.42 o 
   7   2   1       56.17       54.57      2.42 o 
   8   2   1       63.39       65.93      2.22 o 
   9   2   1      106.46      103.04      5.33 o 
  10   2   1       16.80       16.42      2.20 o 
  11   2   1        0.46        3.00      2.17 o 
  12   2   1        0.39        1.42      2.22 o 
  13   2   1      135.49      142.27      6.38 o 
  14   2   1       31.65       32.80      6.68 o 
  15   2   1        5.50        8.37      3.72 o 
 -14   3   1       21.96       18.84      4.28 o 
 -13   3   1        5.66        2.36      3.94 o 
 -12   3   1       11.46       12.75      3.83 o 
 -11   3   1        9.09        6.08      3.95 o 
 -10   3   1       68.39       76.48      4.90 o 
  -9   3   1       77.61       81.22      4.74 o 
  -8   3   1      939.41      930.25     40.63 o 
  -7   3   1       21.46       14.52      2.38 o 
  -6   3   1      151.40      157.71      8.65 o 
  -5   3   1        6.42       10.34      2.11 o 
  -4   3   1        7.58        9.69      1.86 o 
  -3   3   1       15.21       15.40      1.46 o 
  -2   3   1      284.80      306.91      9.47 o 
  -1   3   1      313.23      320.81      4.62 o 
   0   3   1        8.90       11.87      1.33 o 
   1   3   1     1115.04     1119.52     16.87 o 
   2   3   1        1.44        1.48      2.01 o 
   3   3   1        9.61        7.08      1.53 o 
   4   3   1       86.40       97.85      2.49 o 
   5   3   1       30.80       31.92      3.88 o 
   6   3   1       81.48       85.40      4.77 o 
   7   3   1       55.20       61.82      4.69 o 
   8   3   1       45.78       48.08      4.65 o 
   9   3   1        2.15        0.88      4.01 o 
  10   3   1       11.17       14.96      4.18 o 
  11   3   1        0.41       -0.11      3.68 o 
  12   3   1       52.79       65.20      5.21 o 
  13   3   1        5.70       13.22      4.54 o 
  14   3   1        0.48        8.83      4.44 o 
 -13   4   1        2.41       -0.11      4.24 o 
 -12   4   1       16.44       15.33      4.26 o 
 -11   4   1        0.21       -2.28      4.62 o 
 -10   4   1        5.35       -1.29      4.21 o 
  -9   4   1       43.56       41.54      4.37 o 
  -8   4   1       30.50       26.03      4.07 o 
  -7   4   1        2.14        3.64      3.68 o 
  -6   4   1       62.32       55.58      4.67 o 
  -5   4   1       55.02       52.50      4.45 o 
  -4   4   1       83.05       87.64      5.39 o 
  -3   4   1       83.68       76.85      4.78 o 
  -2   4   1       60.22       65.09      2.94 o 
  -1   4   1       15.09        9.17      2.37 o 
   0   4   1       15.51       17.34      2.40 o 
   1   4   1       15.52       12.24      2.73 o 
   2   4   1       10.67       13.18      2.36 o 
   3   4   1        0.06       -1.61      3.77 o 
   4   4   1        1.03        4.17      3.56 o 
   5   4   1       47.62       49.01      4.36 o 
   6   4   1      167.85      179.86      6.39 o 
   7   4   1       25.00       25.31      4.72 o 
   8   4   1       50.27       50.37      4.95 o 
   9   4   1        5.40        4.77      4.24 o 
  10   4   1        1.15       -3.15      4.32 o 
  11   4   1        1.25        2.55      4.69 o 
  12   4   1        0.17        2.06      4.14 o 
 -10   5   1        0.06        0.92      3.68 o 
  -9   5   1       14.58       10.45      4.22 o 
  -8   5   1        5.45        5.15      3.83 o 
  -7   5   1        0.30       10.06      4.15 o 
  -6   5   1       37.84       41.58      4.65 o 
  -5   5   1        7.52        7.00      4.08 o 
  -4   5   1        3.97       -1.58      3.62 o 
  -3   5   1        6.97       10.91      3.62 o 
  -2   5   1        2.30       -2.57      2.57 o 
  -1   5   1        1.59        3.39      2.39 o 
   0   5   1        0.44       -0.75      2.43 o 
   1   5   1        1.26        1.78      2.54 o 
   2   5   1        1.53        2.12      3.48 o 
   3   5   1      144.23      133.32      6.00 o 
   4   5   1        6.92        8.74      3.97 o 
   5   5   1        0.00       -1.80      4.02 o 
   6   5   1       44.76       39.41      4.41 o 
   7   5   1        0.85        5.46      3.94 o 
   8   5   1        0.02        3.76      4.40 o 
   9   5   1        1.32        5.64      3.78 o 
  -4   6   1        0.08       -3.56      3.56 o 
  -3   6   1        5.12        2.45      2.13 o 
  -2   6   1        6.91       21.32      2.79 o 
  -1   6   1        4.02       -1.53      2.62 o 
   0   6   1        0.08        7.69      6.27 o 
   1   6   1        5.93       11.32      3.46 o 
   3   6   1       21.38       23.03      4.49 o 
   4   6   1        0.05        7.70      4.48 o 
 -16   0   2        4.95        2.62      3.56 o 
 -14   0   2       76.93       78.59      5.15 o 
 -12   0   2        0.02       -0.48      3.13 o 
 -10   0   2      913.76      950.25      9.32 o 
  -8   0   2     1000.00      895.36      7.86 o 
  -6   0   2      325.82      333.75      4.46 o 
  -4   0   2      430.26      449.22      4.11 o 
  -2   0   2      215.71      247.11      1.81 o 
   2   0   2     4160.03     4067.08     10.00 o 
   4   0   2      199.77      194.56      3.38 o 
   6   0   2     2795.59     3039.37     13.20 o 
   8   0   2      193.72      197.65      4.79 o 
  10   0   2       32.42       34.37      3.78 o 
  12   0   2       32.16       29.76      3.99 o 
  14   0   2        0.51        2.54      3.49 o 
 -16   1   2        0.02        4.16      3.03 o 
 -15   1   2       15.72       22.00      3.18 o 
 -14   1   2        7.61        8.07      2.87 o 
 -13   1   2        3.73        8.24      3.30 o 
 -12   1   2        0.81       -0.35      2.40 o 
 -11   1   2        4.98        3.07      2.04 o 
 -10   1   2      159.18      187.53      3.31 o 
  -9   1   2       31.19       36.23      2.20 o 
  -8   1   2       70.07       63.62      2.19 o 
  -7   1   2      218.51      237.55      3.11 o 
  -6   1   2      163.89      144.23      2.13 o 
  -5   1   2       68.72       65.51      1.08 o 
  -4   1   2      234.51      253.67      3.35 o 
  -3   1   2     4624.64     4407.53     12.00 o 
  -2   1   2     4196.52     4036.91      4.97 o 
  -1   1   2     1059.44     1018.80      3.74 o 
   0   1   2     3333.04     3342.28      5.07 o 
   1   1   2      111.23       98.83      1.20 o 
   2   1   2      508.89      456.73      2.60 o 
   3   1   2       27.10       33.13      1.14 o 
   4   1   2        0.02        1.35      1.02 o 
   5   1   2      146.46      145.72      1.70 o 
   6   1   2        0.72       -0.60      1.75 o 
   7   1   2      522.86      519.80      4.51 o 
   8   1   2        2.44        4.45      2.05 o 
   9   1   2      261.94      261.39      3.97 o 
  10   1   2      286.22      295.16      6.42 o 
  11   1   2       60.19       64.90      3.40 o 
  12   1   2       75.44       65.61      3.20 o 
  13   1   2        0.50        0.07      2.04 o 
  14   1   2        2.91        5.33      3.16 o 
  15   1   2        2.27        2.83      2.74 o 
 -16   2   2        0.28        1.95      2.89 o 
 -15   2   2        0.45        3.65      3.68 o 
 -14   2   2       25.04       24.53      2.57 o 
 -13   2   2       11.96       14.68      1.93 o 
 -12   2   2      168.23      181.77      3.00 o 
 -11   2   2       23.20       22.55      1.85 o 
 -10   2   2      227.88      226.22      3.33 o 
  -9   2   2       30.57       34.06      1.71 o 
  -8   2   2      204.71      226.32      5.52 o 
  -7   2   2      224.49      211.36      5.98 o 
  -6   2   2       15.86       13.37      1.45 o 
  -5   2   2      248.33      255.33      2.84 o 
  -4   2   2       44.74       56.85      1.15 o 
  -3   2   2      572.04      640.39      5.51 o 
  -2   2   2      347.39      357.85      2.27 o 
  -1   2   2      454.92      416.33      4.63 o 
   0   2   2      711.93      670.69      2.88 o 
   1   2   2        1.87        0.73      1.05 o 
   2   2   2        0.02       -0.16      1.19 o 
   3   2   2       34.19       32.28      1.33 o 
   4   2   2     1965.61     1965.65      8.14 o 
   5   2   2       11.74       14.54      1.26 o 
   6   2   2       11.38        8.71      1.46 o 
   7   2   2        2.85        0.82      1.54 o 
   8   2   2        8.99       12.33      1.80 o 
   9   2   2        0.26        0.65      1.82 o 
  10   2   2       10.36        6.16      2.63 o 
  11   2   2       88.66       78.35     12.13 o 
  12   2   2       71.43       75.13     12.27 o 
  13   2   2       31.36       27.14      3.77 o 
  14   2   2        0.08        1.90      3.39 o 
  15   2   2        0.03       17.35      3.94 o 
 -15   3   2        8.95       21.40      5.22 o 
 -14   3   2        0.09        8.66      3.00 o 
 -13   3   2        3.32       10.62      2.91 o 
 -12   3   2        0.27        5.31      2.82 o 
 -11   3   2        0.62        5.04      2.47 o 
 -10   3   2       19.37       21.30      3.40 o 
  -9   3   2       56.47       59.18      2.94 o 
  -8   3   2      351.84      329.75     12.89 o 
  -7   3   2      236.64      211.82     10.50 o 
  -6   3   2       98.33       96.64      2.90 o 
  -5   3   2        7.26        5.49      1.89 o 
  -4   3   2       12.78       12.77      1.51 o 
  -3   3   2        0.00        3.93      1.41 o 
  -2   3   2      223.48      214.49      2.51 o 
  -1   3   2       17.03       29.21      1.59 o 
   0   3   2     1709.48     1706.26     13.56 o 
   1   3   2       75.59       69.32      2.43 o 
   2   3   2        7.29        5.27      1.33 o 
   3   3   2       20.02       23.56      1.78 o 
   4   3   2      118.97      110.02      2.49 o 
   5   3   2       16.63       16.64      3.69 o 
   6   3   2       75.47       81.67      4.75 o 
   7   3   2      507.69      530.29      8.66 o 
   8   3   2       61.43       52.59      4.39 o 
   9   3   2       47.56       42.98      4.16 o 
  10   3   2       26.32       39.87      4.63 o 
  11   3   2        1.08        9.13      3.72 o 
  12   3   2      110.17      142.02      6.12 o 
  13   3   2       33.67       49.52      4.73 o 
 -13   4   2        1.26       -2.40      4.48 o 
 -11   4   2        3.69        1.03      3.70 o 
 -10   4   2       10.56       10.53      4.09 o 
  -9   4   2       12.37       14.43      3.92 o 
  -8   4   2        4.86        9.26      4.04 o 
  -7   4   2        2.10        2.01      3.55 o 
  -6   4   2      110.59      111.70      5.53 o 
  -5   4   2       90.10       95.52      5.21 o 
  -4   4   2       15.89       17.94      4.20 o 
  -3   4   2      118.02      110.74      4.91 o 
  -2   4   2       97.96       98.05      3.16 o 
  -1   4   2       75.29       73.54      3.00 o 
   0   4   2        4.20        4.86      2.65 o 
   1   4   2        5.85        5.17      2.36 o 
   2   4   2       45.55       43.13      2.74 o 
   3   4   2       57.58       56.65      4.34 o 
   4   4   2       82.12       79.31      4.68 o 
   5   4   2      555.94      594.66      9.66 o 
   6   4   2      266.25      282.97      7.38 o 
   7   4   2       47.79       51.75      4.68 o 
   8   4   2        5.93       -0.35      4.36 o 
   9   4   2        1.74        3.35      4.60 o 
  10   4   2       19.24       30.48      5.09 o 
  11   4   2        6.83       15.54      5.11 o 
  12   4   2        1.79       13.13      4.72 o 
 -10   5   2        1.59       -3.73      3.73 o 
  -9   5   2        0.01        3.17      4.40 o 
  -8   5   2        1.86        7.52      4.19 o 
  -7   5   2        3.75        4.85      3.88 o 
  -6   5   2        1.19       -4.16      4.16 o 
  -5   5   2       37.20       33.27      4.21 o 
  -4   5   2        0.02        0.83      2.22 o 
  -3   5   2       13.89        9.45      2.49 o 
  -2   5   2        8.66        8.81      2.53 o 
  -1   5   2        8.90       11.08      3.17 o 
   0   5   2        0.61       -2.66      2.66 o 
   1   5   2       14.37       18.76      2.81 o 
   2   5   2       14.52       13.33      2.69 o 
   3   5   2       24.84       26.15      4.36 o 
   4   5   2       20.61       26.08      4.77 o 
   5   5   2        0.94       -2.50      3.68 o 
   6   5   2       15.81       16.20      4.29 o 
   7   5   2       15.06       22.15      4.11 o 
   8   5   2        0.52        1.90      4.44 o 
   9   5   2        1.98        2.89      3.82 o 
  -3   6   2        0.64        5.65      2.18 o 
  -2   6   2        0.04        0.08      2.26 o 
  -1   6   2        0.59       -1.49      3.30 o 
   0   6   2        2.76        7.21      2.26 o 
   1   6   2        1.96       -2.12      3.81 o 
   2   6   2        0.21        0.44      3.39 o 
   3   6   2        0.00        6.86      3.98 o 
   4   6   2       23.30       16.53      4.23 o 
 -17   0   3        1.26        7.62      4.82 o 
 -15   0   3      141.40      131.10      5.40 o 
 -13   0   3       61.89       50.73      3.95 o 
 -11   0   3        7.54        1.43      3.40 o 
  -9   0   3       12.14       17.92      2.96 o 
  -7   0   3      753.46      730.16      6.68 o 
  -5   0   3        4.82        3.43      1.85 o 
  -3   0   3     1169.95     1029.58      5.43 o 
  -1   0   3     4198.71     4414.79      9.62 o 
   1   0   3     4825.30     4755.32     10.83 o 
   3   0   3       16.55       16.38      2.05 o 
   5   0   3      231.84      288.95      4.44 o 
   7   0   3        0.02        0.06      2.97 o 
   9   0   3      108.48      122.59      4.55 o 
  11   0   3        5.45        2.19      3.72 o 
  13   0   3      309.77      295.97      7.28 o 
  15   0   3        0.45        1.61      4.17 o 
 -17   1   3        2.99       -1.26      3.07 o 
 -16   1   3       32.10       31.78      3.00 o 
 -15   1   3        0.23       -0.79      2.56 o 
 -14   1   3       19.11       19.95      2.98 o 
 -13   1   3      110.26      105.27      3.43 o 
 -12   1   3        0.18        1.42      2.46 o 
 -11   1   3      414.69      434.85      7.04 o 
 -10   1   3       66.87       77.30      3.71 o 
  -9   1   3        0.45        0.41      2.77 o 
  -8   1   3       52.56       47.33      6.20 o 
  -7   1   3      305.64      343.63      4.18 o 
  -6   1   3      196.86      179.26      3.49 o 
  -5   1   3       77.49       85.31      3.55 o 
  -4   1   3      176.06      177.06      1.56 o 
  -3   1   3    17682.28    16626.52     53.11 o 
  -2   1   3    16078.79    14779.82     65.43 o 
  -1   1   3       12.71       14.66      1.02 o 
   0   1   3      280.20      276.64      3.93 o 
   1   1   3      125.71      129.21      1.37 o 
   2   1   3      413.23      389.68      2.19 o 
   3   1   3      298.10      279.40      4.80 o 
   4   1   3     1239.91     1360.53      7.21 o 
   5   1   3       47.63       49.22      1.34 o 
   6   1   3      141.25      156.44      3.77 o 
   7   1   3       77.18       71.10      2.51 o 
   8   1   3      108.14      104.31      2.94 o 
   9   1   3      174.24      168.16      3.53 o 
  10   1   3        1.44       -0.08      2.34 o 
  11   1   3       45.82       58.43      3.04 o 
  12   1   3       35.13       33.30      4.75 o 
  13   1   3        0.31       -0.72      2.57 o 
  14   1   3        0.06        0.02      2.07 o 
  15   1   3        6.68       14.29      2.90 o 
 -16   2   3        0.98        0.91      4.03 o 
 -15   2   3        0.62        4.30      4.54 o 
 -14   2   3        7.16        8.68      3.70 o 
 -13   2   3       38.31       40.65      2.87 o 
 -12   2   3        3.24        5.47      2.23 o 
 -11   2   3      214.98      209.14      3.81 o 
 -10   2   3      112.00      115.85      2.36 o 
  -9   2   3       39.12       34.90      1.92 o 
  -8   2   3       14.27       11.13      1.24 o 
  -7   2   3        3.42        3.61      1.06 o 
  -6   2   3      172.03      131.76      3.01 o 
  -5   2   3     1267.84     1441.59      5.59 o 
  -4   2   3       63.51       59.04      1.39 o 
  -3   2   3      393.93      388.20      5.40 o 
  -2   2   3       11.41        8.34      1.13 o 
  -1   2   3     2950.04     2912.00      6.75 o 
   0   2   3      250.57      234.36      2.00 o 
   1   2   3       17.65       15.89      1.38 o 
   2   2   3      466.93      502.46      5.38 o 
   3   2   3     1926.23     1930.79      4.78 o 
   4   2   3      762.18      763.45      4.42 o 
   5   2   3       14.74       16.15      1.08 o 
   6   2   3        0.23       -0.07      1.30 o 
   7   2   3        3.00        6.87      1.47 o 
   8   2   3       18.11       14.09      1.57 o 
   9   2   3       25.20       18.89      1.78 o 
  10   2   3       79.58       61.79      4.99 o 
  11   2   3       18.64       22.66      3.69 o 
  12   2   3       72.29       73.08      4.59 o 
  13   2   3       10.44        9.68      3.53 o 
  14   2   3        2.00        0.70      3.28 o 
 -15   3   3        0.41        1.32      4.27 o 
 -14   3   3        5.81        9.14      5.86 o 
 -13   3   3        0.81        0.52      3.52 o 
 -12   3   3        5.11        4.48      2.91 o 
 -11   3   3        0.65       -1.32      2.47 o 
 -10   3   3        7.68        4.75      2.58 o 
  -9   3   3       55.05       58.12      3.93 o 
  -8   3   3       58.15       51.34      3.40 o 
  -7   3   3       86.24       89.83      3.06 o 
  -6   3   3       99.91      103.09      3.69 o 
  -5   3   3      105.59      104.73      2.28 o 
  -4   3   3        1.98       -0.21      1.33 o 
  -3   3   3       24.55       32.09      1.49 o 
  -2   3   3       83.19       68.10      1.65 o 
  -1   3   3       79.63       84.18      1.77 o 
   0   3   3       17.11       12.30      1.35 o 
   1   3   3       42.73       40.02      1.53 o 
   2   3   3        2.26       -1.33      1.56 o 
   3   3   3       28.88       25.61      1.93 o 
   4   3   3        9.86       13.25      2.35 o 
   5   3   3        8.13        6.16      1.76 o 
   6   3   3      106.82      101.13      5.87 o 
   7   3   3        6.27        5.41      1.98 o 
   8   3   3      111.43      112.51      5.11 o 
   9   3   3        0.28        3.54      3.73 o 
  10   3   3       55.50       60.71      4.99 o 
  11   3   3        2.26        7.88      4.32 o 
  12   3   3        8.06       19.13      4.45 o 
  13   3   3       21.04       35.07      5.06 o 
 -13   4   3        3.52        3.40      4.50 o 
 -12   4   3        5.86        3.45      2.99 o 
 -11   4   3        0.02        2.62      3.82 o 
 -10   4   3       49.69       57.46      4.51 o 
  -9   4   3        4.51        7.00      3.86 o 
  -8   4   3        1.17        1.88      3.82 o 
  -7   4   3       25.84       29.01      3.94 o 
  -6   4   3       61.52       60.46      4.58 o 
  -5   4   3        6.54        3.60      2.16 o 
  -4   4   3       64.09       58.47      2.77 o 
  -3   4   3        4.90        7.76      2.25 o 
  -2   4   3        6.37        7.11      2.36 o 
  -1   4   3        5.64        7.41      2.39 o 
   0   4   3       26.26       22.15      3.99 o 
   1   4   3       15.91       17.91      2.41 o 
   2   4   3       56.10       56.21      4.10 o 
   3   4   3        5.52        6.34      3.88 o 
   4   4   3       14.85       15.17      4.12 o 
   5   4   3      242.15      262.30      7.04 o 
   6   4   3       30.58       35.94      4.70 o 
   7   4   3        3.99        2.01      3.74 o 
   8   4   3        0.12        2.90      4.62 o 
   9   4   3        9.92       22.32      5.03 o 
  10   4   3       32.98       40.90      5.33 o 
  11   4   3        4.51       11.10      4.03 o 
 -10   5   3       31.15       39.11      5.00 o 
  -9   5   3        3.43        8.93      3.78 o 
  -8   5   3        1.36       -0.15      3.81 o 
  -7   5   3        0.23       -1.71      3.71 o 
  -6   5   3        3.24        1.13      3.77 o 
  -5   5   3       14.77       15.64      4.11 o 
  -4   5   3       32.26       37.46      6.49 o 
  -3   5   3        1.86       -1.41      2.31 o 
  -2   5   3        4.40        6.76      2.38 o 
  -1   5   3        3.98        0.36      2.40 o 
   0   5   3        0.28        2.73      2.46 o 
   1   5   3       15.60       12.30      2.67 o 
   2   5   3       67.11       65.97      4.78 o 
   3   5   3       22.76       25.87      4.06 o 
   4   5   3       38.55       35.15      4.63 o 
   5   5   3       88.88       97.99      5.57 o 
   6   5   3       10.45       18.49      4.39 o 
   7   5   3        0.02       -0.97      3.78 o 
   8   5   3        6.28        3.79      4.57 o 
  -4   6   3        2.12       10.37      3.79 o 
  -3   6   3        1.05        8.83      4.00 o 
  -2   6   3        1.93       -2.35      3.52 o 
  -1   6   3        0.52       12.43      8.46 o 
   0   6   3        2.03        1.02      4.10 o 
   1   6   3       19.47       17.14      3.87 o 
   2   6   3        5.96       12.94      3.61 o 
   3   6   3        0.27       -2.48      3.74 o 
 -16   0   4       36.00       30.12      4.84 o 
 -14   0   4        2.98        5.99      3.97 o 
 -12   0   4       18.85       16.05      3.82 o 
 -10   0   4       20.25       20.85      3.47 o 
  -8   0   4     1415.87     1587.95     10.11 o 
  -6   0   4        1.54        6.89      2.47 o 
  -4   0   4    10543.72     9994.73     18.64 o 
  -2   0   4     2447.49     2414.50      8.04 o 
   0   0   4     6837.90     6653.20     13.67 o 
   2   0   4       21.84       20.65      2.35 o 
   4   0   4      496.65      592.68      5.92 o 
   6   0   4      173.40      178.96      4.34 o 
   8   0   4      602.88      643.41      7.95 o 
  10   0   4       44.63       49.76      4.31 o 
  12   0   4      270.12      273.63      7.04 o 
  14   0   4        6.89       12.43      4.57 o 
 -17   1   4        0.51        4.08      3.03 o 
 -16   1   4        0.04       -0.68      2.76 o 
 -15   1   4        0.79       -3.82      4.96 o 
 -14   1   4       24.62       18.89      2.57 o 
 -13   1   4      212.43      210.07      4.16 o 
 -12   1   4       56.07       64.58      2.92 o 
 -11   1   4        7.56        7.87      2.46 o 
 -10   1   4        0.82        1.43      1.46 o 
  -9   1   4      220.04      192.59      2.46 o 
  -8   1   4      226.78      190.90      3.44 o 
  -7   1   4        0.01        1.21      0.93 o 
  -6   1   4      601.27      536.17      2.99 o 
  -5   1   4       33.48       24.66      1.27 o 
  -4   1   4       26.06       27.08      0.98 o 
  -3   1   4     3567.89     3580.75     35.66 o 
  -2   1   4     4580.88     4603.91     13.72 o 
  -1   1   4        9.09        7.08      2.26 o 
   0   1   4       71.05       83.32      1.29 o 
   1   1   4       10.47        4.03      1.04 o 
   2   1   4       54.54       50.32      1.30 o 
   3   1   4      220.62      229.92      4.27 o 
   4   1   4       17.14       15.13      1.23 o 
   5   1   4      732.18      706.27      9.86 o 
   6   1   4      508.63      512.52      8.07 o 
   7   1   4       41.34       35.18      2.24 o 
   8   1   4       11.58        9.07      3.28 o 
   9   1   4        0.00        1.98      2.44 o 
  10   1   4        0.75       -1.49      2.27 o 
  11   1   4      325.45      306.22      4.93 o 
  12   1   4        6.36       12.89      4.59 o 
  13   1   4        3.00        1.23      2.74 o 
  14   1   4        2.09        0.86      2.67 o 
 -16   2   4        2.06       -0.20      3.93 o 
 -15   2   4        3.51        6.90      4.33 o 
 -14   2   4        0.04        2.73      3.50 o 
 -13   2   4       28.52       26.84      3.67 o 
 -12   2   4        1.04       -0.74      2.22 o 
 -11   2   4      144.47      142.44      4.73 o 
 -10   2   4      753.54      721.78     17.02 o 
  -9   2   4       41.39       39.51      2.55 o 
  -8   2   4        3.42        1.71      1.38 o 
  -7   2   4       83.47       87.75      2.12 o 
  -6   2   4       36.18       33.26      1.65 o 
  -5   2   4      552.56      499.20      8.48 o 
  -4   2   4     1212.66     1225.19      5.56 o 
  -3   2   4      246.30      305.91      1.72 o 
  -2   2   4     1831.88     1801.94      4.88 o 
  -1   2   4      656.45      756.05      5.45 o 
   0   2   4      162.38      184.47      1.73 o 
   1   2   4      101.83      125.95      1.84 o 
   2   2   4      130.51      133.68      5.96 o 
   3   2   4      375.46      386.15      2.79 o 
   4   2   4       96.89       98.96      1.84 o 
   5   2   4      163.39      149.46      2.17 o 
   6   2   4       42.16       39.87      3.04 o 
   7   2   4        5.56        5.23      2.79 o 
   8   2   4        0.89        1.53      2.08 o 
   9   2   4        0.10       -0.46      2.35 o 
  10   2   4      293.71      283.63      5.77 o 
  11   2   4        3.73        3.26      2.63 o 
  12   2   4       24.28       28.92      4.11 o 
  13   2   4        0.47       10.04      3.82 o 
  14   2   4        7.33        5.49      3.60 o 
 -15   3   4       38.18       37.73      7.62 o 
 -14   3   4        2.78        2.10      5.60 o 
 -13   3   4        1.06        1.80      2.15 o 
 -12   3   4        1.80        1.48      2.52 o 
 -11   3   4        0.56       -0.12      2.66 o 
 -10   3   4       31.29       30.94      2.69 o 
  -9   3   4        0.12       -0.69      2.39 o 
  -8   3   4       99.42       98.48      2.57 o 
  -7   3   4      267.24      246.27      3.17 o 
  -6   3   4      107.75       98.89      2.31 o 
  -5   3   4        0.27        0.67      1.30 o 
  -4   3   4       20.15       18.41      1.40 o 
  -3   3   4       49.30       53.39      1.64 o 
  -2   3   4      118.49      107.36      1.90 o 
  -1   3   4        2.15       -0.58      1.31 o 
   0   3   4       17.22       22.24      1.44 o 
   1   3   4       18.25       20.72      1.58 o 
   2   3   4       89.11       98.41      4.63 o 
   3   3   4      184.54      167.01      2.57 o 
   4   3   4      156.92      164.16      5.80 o 
   5   3   4      246.66      254.71     13.95 o 
   6   3   4       41.17       48.27      2.47 o 
   7   3   4        0.10       -0.53      1.99 o 
   8   3   4       16.16       19.61      2.35 o 
   9   3   4        0.46        0.52      3.99 o 
  10   3   4        3.48        6.73      3.70 o 
  11   3   4       35.93       32.85      4.21 o 
  12   3   4        4.56        1.70      3.57 o 
  13   3   4       11.72       13.27      4.34 o 
 -13   4   4        0.16        7.43      6.88 o 
 -12   4   4       18.59       30.41      3.21 o 
 -11   4   4       10.44       14.32      3.19 o 
 -10   4   4        8.78        6.72      2.61 o 
  -9   4   4       14.50       13.73      3.31 o 
  -8   4   4       41.55       37.05      4.15 o 
  -7   4   4        0.42        1.91      3.87 o 
  -6   4   4       29.66       18.96      3.98 o 
  -5   4   4       26.29       29.64      3.26 o 
  -4   4   4        9.75       10.73      2.16 o 
  -3   4   4      121.36      112.46      3.21 o 
  -2   4   4       89.87       94.06      4.75 o 
  -1   4   4       11.45        8.49      2.25 o 
   0   4   4       19.30       20.66      2.50 o 
   1   4   4      164.25      173.23      5.48 o 
   2   4   4       11.42       14.94      3.53 o 
   3   4   4        4.09        3.92      3.71 o 
   4   4   4      149.20      143.82      5.66 o 
   5   4   4        3.44        1.21      4.19 o 
   6   4   4        0.23        0.70      4.24 o 
   7   4   4        3.20        6.11      3.91 o 
   8   4   4        1.48        4.52      4.54 o 
   9   4   4       28.27       37.95      4.96 o 
  10   4   4        4.06        3.22      3.81 o 
  11   4   4        6.38        5.39      4.88 o 
 -10   5   4        1.51        3.06      3.79 o 
  -9   5   4        3.04       -1.20      4.10 o 
  -8   5   4        3.33       -4.10      4.10 o 
  -7   5   4        0.13        3.77      4.27 o 
  -6   5   4        6.79       10.98      3.85 o 
  -5   5   4       21.41       18.62      4.27 o 
  -4   5   4       68.10       55.27      2.94 o 
  -3   5   4       17.82       16.72      2.59 o 
  -2   5   4        0.44       -1.83      2.28 o 
  -1   5   4        5.73        8.95      2.65 o 
   0   5   4       67.91       64.80      7.20 o 
   1   5   4       10.84        7.02      3.73 o 
   2   5   4       20.55       27.89      4.77 o 
   3   5   4        0.14       -4.02      4.02 o 
   4   5   4      166.08      171.60      6.45 o 
   5   5   4       69.48       71.42      5.18 o 
   6   5   4        0.44        0.36      3.56 o 
   7   5   4        1.97        1.67      4.16 o 
  -4   6   4        0.47        3.96      3.94 o 
  -3   6   4        0.28       -3.06      3.06 o 
  -2   6   4        0.22        1.35      4.24 o 
  -1   6   4        3.21       10.56      2.50 o 
   0   6   4        8.27        0.37      2.11 o 
   1   6   4       12.80       27.95      3.85 o 
   2   6   4        3.88        4.15      3.35 o 
 -17   0   5        0.38       -2.22      4.19 o 
 -15   0   5        6.10        3.26      4.05 o 
 -13   0   5        9.29        9.71      3.83 o 
 -11   0   5       17.49       24.96      3.63 o 
  -9   0   5      587.55      563.80      6.80 o 
  -7   0   5      296.46      353.72      4.92 o 
  -5   0   5      345.96      344.27      4.69 o 
  -3   0   5     1111.03     1052.10      6.28 o 
  -1   0   5     3843.11     3584.82     10.85 o 
   1   0   5        9.61       11.35      2.50 o 
   3   0   5     1095.30     1209.18      7.98 o 
   5   0   5       81.92       85.47      3.62 o 
   7   0   5     1172.33     1074.93      9.83 o 
   9   0   5       16.96       17.16      3.77 o 
  11   0   5       13.61       18.31      4.26 o 
  13   0   5        6.14        5.23      4.12 o 
 -17   1   5        4.92        6.89      2.55 o 
 -16   1   5        4.32        6.08      2.91 o 
 -15   1   5       31.53       35.50      2.84 o 
 -14   1   5        5.27        8.76      2.47 o 
 -13   1   5       26.73       23.76      3.79 o 
 -12   1   5      352.31      359.56      5.03 o 
 -11   1   5       87.81       75.50      2.82 o 
 -10   1   5       18.53       23.09      1.66 o 
  -9   1   5      146.00      162.18      3.15 o 
  -8   1   5       10.09        7.93      1.00 o 
  -7   1   5       26.28       21.79      1.43 o 
  -6   1   5     1244.55     1288.77     17.00 o 
  -5   1   5     2654.04     2612.45     16.58 o 
  -4   1   5       43.00       40.29      1.28 o 
  -3   1   5      394.83      408.65      2.41 o 
  -2   1   5      204.10      241.04      1.80 o 
  -1   1   5     1174.32     1195.08      4.33 o 
   0   1   5       32.41       29.52      2.00 o 
   1   1   5     1361.33     1443.18      5.49 o 
   2   1   5      823.69      969.96      3.90 o 
   3   1   5     1297.61     1285.39     10.44 o 
   4   1   5        0.21       -0.04      1.13 o 
   5   1   5      317.32      345.21      3.92 o 
   6   1   5       60.26       57.96      3.53 o 
   7   1   5       13.28       11.33      2.15 o 
   8   1   5      185.18      161.74      3.47 o 
   9   1   5       57.33       62.43      7.67 o 
  10   1   5       92.74      100.02      4.00 o 
  11   1   5      101.86       99.69      3.59 o 
  12   1   5        2.18        1.97      2.71 o 
  13   1   5       10.45        9.65      2.77 o 
  14   1   5        1.00       -2.24      3.89 o 
 -16   2   5        0.00       -2.31      3.04 o 
 -15   2   5        0.52       -1.01      4.82 o 
 -14   2   5        0.84        1.41      2.66 o 
 -13   2   5      122.32      124.10      3.79 o 
 -12   2   5       15.96       16.52      2.02 o 
 -11   2   5      437.26      435.22      4.21 o 
 -10   2   5      168.64      175.22      4.93 o 
  -9   2   5        4.80        1.88      1.67 o 
  -8   2   5        3.11        3.18      1.25 o 
  -7   2   5       19.89       19.87      1.29 o 
  -6   2   5      202.34      171.53      1.65 o 
  -5   2   5      790.14      724.93      4.77 o 
  -4   2   5       60.81       63.82      1.12 o 
  -3   2   5     2162.29     2092.54     18.78 o 
  -2   2   5      155.76      161.05      1.84 o 
  -1   2   5       18.86       19.88      1.27 o 
   0   2   5      266.76      280.16      8.71 o 
   1   2   5       20.93       25.63      1.08 o 
   2   2   5       34.43       30.38      1.35 o 
   3   2   5       11.39       11.15      1.34 o 
   4   2   5        1.36       -0.17      1.31 o 
   5   2   5      734.15      737.66      4.22 o 
   6   2   5      133.79      145.93      4.19 o 
   7   2   5       59.69       57.80      3.43 o 
   8   2   5        8.39       10.30      2.34 o 
   9   2   5      397.94      380.05      5.23 o 
  10   2   5       86.07       97.27      3.40 o 
  11   2   5       15.24       19.32      2.87 o 
  12   2   5       12.44        8.82      2.49 o 
  13   2   5        2.63        5.01      2.94 o 
 -15   3   5       22.46       21.11      4.23 o 
 -14   3   5       34.81       37.17      2.91 o 
 -13   3   5        1.60        1.52      2.72 o 
 -12   3   5       56.06       51.54      2.45 o 
 -11   3   5        2.18        3.57      1.94 o 
 -10   3   5        1.82        1.92      2.48 o 
  -9   3   5       86.42       89.33      5.01 o 
  -8   3   5      349.15      358.57      3.77 o 
  -7   3   5        4.57        4.40      1.72 o 
  -6   3   5       26.09       23.71      1.94 o 
  -5   3   5        5.41        1.50      1.29 o 
  -4   3   5       95.34       78.95      1.79 o 
  -3   3   5      393.44      361.96      3.73 o 
  -2   3   5       15.89       23.03      1.53 o 
  -1   3   5        1.25        0.41      1.35 o 
   0   3   5       99.42      112.93      2.29 o 
   1   3   5        2.68        0.07      1.58 o 
   2   3   5        9.77        7.28      1.65 o 
   3   3   5        4.41        3.82      1.62 o 
   4   3   5       53.31       55.86      2.05 o 
   5   3   5       18.30       18.03      1.80 o 
   6   3   5        9.77       15.35      2.22 o 
   7   3   5        1.27       -1.46      2.18 o 
   8   3   5       14.25       19.53      3.25 o 
   9   3   5       13.05       10.11      2.42 o 
  10   3   5        1.11        3.30      2.53 o 
  11   3   5        1.59       -4.13      4.13 o 
  12   3   5        2.87        0.19      4.08 o 
 -13   4   5        4.16        7.76      2.62 o 
 -12   4   5        0.09        0.66      2.39 o 
 -11   4   5        1.03       -1.17      3.90 o 
 -10   4   5        2.16        1.83      2.47 o 
  -9   4   5       78.59       86.01      3.41 o 
  -8   4   5       26.59       24.57      2.86 o 
  -7   4   5        5.11        2.58      2.28 o 
  -6   4   5        0.06        1.41      3.33 o 
  -5   4   5       24.75       27.61      1.99 o 
  -4   4   5        7.33       10.26      1.90 o 
  -3   4   5       12.07       14.29      1.99 o 
  -2   4   5      137.28      134.19      4.01 o 
  -1   4   5        1.21        0.36      1.89 o 
   0   4   5        0.00       -1.92      1.97 o 
   1   4   5       29.90       30.87      3.69 o 
   2   4   5       10.88       12.19      3.86 o 
   3   4   5       51.82       53.52      4.64 o 
   4   4   5        0.11       -0.19      3.89 o 
   5   4   5      109.36      125.07      5.93 o 
   6   4   5       53.34       70.63      5.44 o 
   7   4   5       10.40       12.47      4.39 o 
   8   4   5       17.88       18.14      4.32 o 
   9   4   5       10.09       13.64      4.61 o 
  10   4   5        3.49        6.64      4.60 o 
 -10   5   5       27.94       15.36      4.31 o 
  -9   5   5        2.74        0.84      3.95 o 
  -8   5   5        3.11        7.07      4.17 o 
  -7   5   5        0.09        4.60      4.25 o 
  -6   5   5       24.36       16.98      3.88 o 
  -5   5   5       40.64       34.85      4.42 o 
  -4   5   5       16.08       19.20      4.36 o 
  -3   5   5        0.27       -0.82      2.29 o 
  -2   5   5       11.87        5.94      2.31 o 
  -1   5   5        2.91        7.28      2.49 o 
   0   5   5        0.53       -2.73      3.24 o 
   1   5   5       16.88       22.16      4.38 o 
   2   5   5      238.53      279.33      7.64 o 
   3   5   5      196.88      198.87      7.06 o 
   4   5   5        0.32        7.26      3.93 o 
   5   5   5       10.31        9.89      3.93 o 
   6   5   5        2.22       -0.86      4.29 o 
  -3   6   5        0.06       -0.13      4.06 o 
  -2   6   5        0.33       12.70      2.27 o 
  -1   6   5        9.22       -5.25      5.60 o 
   0   6   5       19.58       18.44      3.35 o 
   1   6   5        5.51       14.80      3.19 o 
 -16   0   6      103.33      101.36      5.79 o 
 -14   0   6      136.92      160.63      5.78 o 
 -12   0   6       28.96       25.49      3.48 o 
 -10   0   6       71.76       80.84      4.11 o 
  -8   0   6      177.58      177.81      3.42 o 
  -6   0   6      208.37      233.00      4.60 o 
  -4   0   6      142.42      124.87      3.35 o 
  -2   0   6      976.89     1210.32      7.41 o 
   0   0   6        0.33        1.95      2.48 o 
   2   0   6     2107.80     2140.58     10.47 o 
   4   0   6       43.64       46.40      3.25 o 
   6   0   6      792.31      754.91      8.29 o 
   8   0   6       18.19       14.81      3.73 o 
  10   0   6       33.28       33.39      4.02 o 
  12   0   6        7.13       10.18      4.17 o 
  14   0   6       33.49       32.32      4.54 o 
 -17   1   6        4.81        4.36      2.70 o 
 -16   1   6        4.90        4.46      3.16 o 
 -15   1   6        1.87        2.56      2.78 o 
 -14   1   6       28.00       28.01      2.84 o 
 -13   1   6        7.78        8.01      2.63 o 
 -12   1   6       20.76       20.79      2.26 o 
 -11   1   6        0.20        0.26      1.88 o 
 -10   1   6      227.05      217.05      6.05 o 
  -9   1   6       15.49       23.03      1.61 o 
  -8   1   6        9.88       13.08      1.22 o 
  -7   1   6      148.30      165.31      1.87 o 
  -6   1   6       19.01       12.92      1.13 o 
  -5   1   6      409.17      413.94      4.47 o 
  -4   1   6      734.26      687.87      7.35 o 
  -3   1   6     3121.02     3220.40     17.04 o 
  -2   1   6     1009.54     1074.89     28.50 o 
  -1   1   6     1017.00     1049.71      4.67 o 
   0   1   6       76.79       83.15      1.97 o 
   1   1   6     1150.74     1229.48     10.95 o 
   2   1   6      630.23      697.45      7.51 o 
   3   1   6      659.83      772.32      3.73 o 
   4   1   6        0.47        1.00      1.22 o 
   5   1   6        2.40        1.46      1.19 o 
   6   1   6        1.36        2.98      2.05 o 
   7   1   6        7.77        8.87      2.31 o 
   8   1   6       14.34       16.97      2.51 o 
   9   1   6       55.45       65.19      9.09 o 
  10   1   6      528.14      517.47     15.32 o 
  11   1   6       19.07       15.63      2.95 o 
  12   1   6        3.57        0.58      2.63 o 
  13   1   6        1.31        5.70      3.59 o 
 -16   2   6        0.17        0.15      7.51 o 
 -15   2   6        2.28       -2.27      4.64 o 
 -14   2   6        2.94        1.81      2.91 o 
 -13   2   6       69.23       72.32      4.77 o 
 -12   2   6        9.83        7.25      2.58 o 
 -11   2   6      213.66      211.31      4.09 o 
 -10   2   6       15.56       17.89      1.87 o 
  -9   2   6       23.55       25.56      1.45 o 
  -8   2   6      225.83      238.83      3.39 o 
  -7   2   6       37.61       33.58      1.39 o 
  -6   2   6     1175.19     1207.75      8.55 o 
  -5   2   6     1972.96     1854.75     21.54 o 
  -4   2   6      498.85      478.33      4.43 o 
  -3   2   6      237.99      237.50      2.69 o 
  -2   2   6       24.13       42.68      1.35 o 
  -1   2   6       41.23       45.40      1.04 o 
   0   2   6       29.62       27.06      1.07 o 
   1   2   6      433.58      474.58      3.85 o 
   2   2   6       15.33       17.82      1.33 o 
   3   2   6      182.00      184.52      2.30 o 
   4   2   6      406.99      457.93      3.55 o 
   5   2   6       39.87       43.01      1.75 o 
   6   2   6       19.64       18.26      2.13 o 
   7   2   6        0.60       -1.01      2.01 o 
   8   2   6       55.79       49.66      2.73 o 
   9   2   6        0.00        0.71      2.32 o 
  10   2   6       10.37       10.66      4.71 o 
  11   2   6       16.32       21.43      3.39 o 
  12   2   6        9.49        5.22      2.88 o 
  13   2   6        8.08        6.39      2.85 o 
 -15   3   6        1.64        0.35      4.00 o 
 -14   3   6       12.59        9.38      2.81 o 
 -13   3   6        2.56        1.01      4.79 o 
 -12   3   6        3.93        2.87      2.56 o 
 -11   3   6        2.41        4.21      2.51 o 
 -10   3   6        0.15        0.83      2.36 o 
  -9   3   6      176.48      158.76      8.32 o 
  -8   3   6       23.08       24.20      1.99 o 
  -7   3   6       93.54      100.96      2.91 o 
  -6   3   6        0.32        0.79      1.71 o 
  -5   3   6       16.70       11.43      1.38 o 
  -4   3   6      155.24      148.40      2.68 o 
  -3   3   6        4.62        6.45      1.38 o 
  -2   3   6        2.78        1.37      1.41 o 
  -1   3   6      106.36      115.09      2.14 o 
   0   3   6       33.25       31.41      1.88 o 
   1   3   6       46.61       49.31      1.99 o 
   2   3   6       11.93        8.27      1.78 o 
   3   3   6       61.69       60.15      3.08 o 
   4   3   6       93.58       80.37      2.71 o 
   5   3   6        0.86        0.36      1.72 o 
   6   3   6       11.08        7.70      2.20 o 
   7   3   6       13.35       11.65      3.04 o 
   8   3   6      192.44      179.74      6.40 o 
   9   3   6        2.45        3.80      3.65 o 
  10   3   6       26.97       26.55      2.75 o 
  11   3   6       20.23       27.65      8.33 o 
  12   3   6       13.34        6.85      3.65 o 
 -13   4   6        6.22       -0.04      2.60 o 
 -12   4   6        1.49        1.46      2.47 o 
 -11   4   6        3.51        9.38      2.77 o 
 -10   4   6        8.40       13.04      2.78 o 
  -9   4   6        0.14       -2.73      2.85 o 
  -8   4   6        6.95        5.02      1.87 o 
  -7   4   6       21.46       17.45      2.16 o 
  -6   4   6       59.98       50.06      2.34 o 
  -5   4   6        5.85        3.77      1.88 o 
  -4   4   6        0.40       -0.39      1.77 o 
  -3   4   6        0.00       -0.48      1.91 o 
  -2   4   6       25.95       20.94      2.11 o 
  -1   4   6       11.53       11.97      2.07 o 
   0   4   6      118.89      121.39      3.66 o 
   1   4   6        4.62        3.52      2.68 o 
   2   4   6      133.61      134.62      3.85 o 
   3   4   6      411.02      423.52      8.21 o 
   4   4   6        5.61        5.13      4.14 o 
   5   4   6      124.74      146.83      6.32 o 
   6   4   6        8.41       14.07      4.10 o 
   7   4   6        9.52       13.90      4.57 o 
   8   4   6        0.74        0.58      4.31 o 
   9   4   6       20.76       20.75      4.00 o 
 -10   5   6        7.42       11.74      4.22 o 
  -9   5   6        7.57       17.28      4.09 o 
  -8   5   6        3.80        4.63      3.75 o 
  -7   5   6        4.68        0.31      4.01 o 
  -6   5   6        9.81       10.97      3.73 o 
  -5   5   6        0.87        4.10      4.03 o 
  -4   5   6        0.46        1.02      3.80 o 
  -3   5   6       33.87       29.72      4.08 o 
  -2   5   6        4.65        7.50      2.35 o 
  -1   5   6       27.06       18.61      2.74 o 
   0   5   6        2.42        2.65      3.32 o 
   1   5   6        2.33        9.33      4.06 o 
   2   5   6        7.05        6.93      4.07 o 
   3   5   6      153.19      189.84      6.88 o 
   4   5   6        0.24       -0.12      4.18 o 
   5   5   6       12.51        5.92      4.42 o 
   6   5   6       28.43       18.34      4.52 o 
   7   5   6        4.95        2.05      4.54 o 
  -3   6   6        3.73        8.91      3.50 o 
  -2   6   6        1.20       -2.82      3.39 o 
  -1   6   6        4.76       -3.01      3.01 o 
   0   6   6       10.46       30.08      3.95 o 
 -17   0   7        6.95        3.85      3.05 o 
 -15   0   7      419.35      441.22      8.30 o 
 -13   0   7       28.25       26.37      3.85 o 
 -11   0   7        7.25        5.73      2.51 o 
  -9   0   7      227.19      259.01      5.56 o 
  -7   0   7       61.11       83.81      3.68 o 
  -5   0   7       16.79       16.36      3.27 o 
  -3   0   7     1035.68     1006.33      7.15 o 
  -1   0   7      295.34      308.39      4.44 o 
   1   0   7      415.91      417.75      5.22 o 
   3   0   7      433.09      432.17      5.85 o 
   5   0   7       37.51       39.41      3.40 o 
   7   0   7       17.38       17.24      3.80 o 
   9   0   7      680.65      687.50      9.59 o 
  11   0   7        1.44       -2.70      4.22 o 
  13   0   7        7.53        6.09      3.73 o 
 -17   1   7        8.75        5.05      2.84 o 
 -16   1   7       21.47       12.69      3.20 o 
 -15   1   7        2.30       -3.27      6.00 o 
 -14   1   7       49.64       45.70      3.33 o 
 -13   1   7      249.60      253.69      4.78 o 
 -12   1   7      124.76      130.55      3.76 o 
 -11   1   7       52.25       59.58      2.90 o 
 -10   1   7      125.77      125.58      2.60 o 
  -9   1   7       78.72       53.31      5.41 o 
  -8   1   7        1.45       -0.11      1.09 o 
  -7   1   7      100.13       97.07      2.35 o 
  -6   1   7      813.84      747.73     11.28 o 
  -5   1   7     1434.67     1417.86     19.60 o 
  -4   1   7     1521.07     1476.85     22.90 o 
  -3   1   7      315.45      259.06     11.93 o 
  -2   1   7      246.86      238.19      3.59 o 
  -1   1   7      205.33      228.38      2.78 o 
   0   1   7       24.11       32.73      1.83 o 
   1   1   7      201.90      224.21      3.87 o 
   2   1   7       13.48       16.86      1.95 o 
   3   1   7      204.35      229.47      3.26 o 
   4   1   7        5.05        4.32      1.29 o 
   5   1   7       21.33       23.57      1.40 o 
   6   1   7      411.32      431.18      6.94 o 
   7   1   7      235.97      220.17      4.17 o 
   8   1   7        0.08        2.02      2.42 o 
   9   1   7      242.41      245.64      4.50 o 
  10   1   7       36.82       35.83      3.09 o 
  11   1   7        0.15       -1.45      2.55 o 
  12   1   7        9.64        1.42      2.94 o 
  13   1   7        5.17        7.04      2.84 o 
 -16   2   7        0.39        1.90      2.81 o 
 -15   2   7        0.24        1.56      2.70 o 
 -14   2   7        0.89        3.40      2.89 o 
 -13   2   7        1.89       -1.01      2.78 o 
 -12   2   7       24.03       27.80      2.90 o 
 -11   2   7       34.99       31.58      2.87 o 
 -10   2   7       57.54       51.36      6.20 o 
  -9   2   7      233.02      194.44      3.01 o 
  -8   2   7       34.87       29.20      1.41 o 
  -7   2   7      149.68      148.56      1.96 o 
  -6   2   7      205.41      239.59      7.49 o 
  -5   2   7     3312.57     3199.29     13.31 o 
  -4   2   7      129.84      153.50      2.11 o 
  -3   2   7       99.64       83.71      1.80 o 
  -2   2   7       63.38       60.82      7.04 o 
  -1   2   7        3.62        5.90      0.94 o 
   0   2   7      527.97      529.81      4.18 o 
   1   2   7        0.12        1.82      1.26 o 
   2   2   7      730.12      741.78      4.03 o 
   3   2   7      120.92      128.35      2.30 o 
   4   2   7       20.15       16.40      1.54 o 
   5   2   7       28.23       29.96      2.64 o 
   6   2   7        9.91       12.48      2.17 o 
   7   2   7       27.50       30.82      4.25 o 
   8   2   7        2.29       -0.36      2.29 o 
   9   2   7       64.18       50.07      5.13 o 
  10   2   7        0.00        0.46      2.95 o 
  11   2   7        8.21        9.31      2.54 o 
  12   2   7        0.77        0.22      2.63 o 
 -15   3   7       11.67       17.08      5.39 o 
 -14   3   7        1.37        8.62      5.12 o 
 -13   3   7       16.98       28.64      5.40 o 
 -12   3   7        0.10        0.40      4.16 o 
 -11   3   7       23.76       20.34      2.70 o 
 -10   3   7        3.67        5.34      2.35 o 
  -9   3   7       35.21       33.65      2.10 o 
  -8   3   7      192.60      174.93      3.01 o 
  -7   3   7      277.13      269.92      5.55 o 
  -6   3   7      106.41       88.51      2.40 o 
  -5   3   7        0.81        2.21      1.79 o 
  -4   3   7        8.19        4.44      1.36 o 
  -3   3   7        1.30        3.67      1.41 o 
  -2   3   7      308.42      306.94      3.77 o 
  -1   3   7       38.64       33.10      1.97 o 
   0   3   7      259.91      272.64      5.58 o 
   1   3   7       83.88       79.23      2.29 o 
   2   3   7      140.35      135.44      4.55 o 
   3   3   7       78.21       77.08      2.33 o 
   4   3   7        0.15        1.45      1.78 o 
   5   3   7        6.86        7.20      1.84 o 
   6   3   7        6.40        6.16      2.23 o 
   7   3   7      212.13      200.44      6.58 o 
   8   3   7        0.08       -2.91      2.91 o 
   9   3   7       12.72       20.57      3.32 o 
  10   3   7       27.69       22.23      3.47 o 
  11   3   7        1.20        4.11      3.63 o 
 -13   4   7        8.74       14.33      4.88 o 
 -12   4   7        2.17       10.47      3.79 o 
 -11   4   7        1.54        2.50      2.69 o 
 -10   4   7        0.00       -2.52      2.52 o 
  -9   4   7       11.55        8.73      1.90 o 
  -8   4   7       15.85       14.18      2.12 o 
  -7   4   7       12.47       12.43      2.06 o 
  -6   4   7       48.47       41.14      4.01 o 
  -5   4   7        1.57        1.70      2.00 o 
  -4   4   7        2.96        3.84      2.05 o 
  -3   4   7      107.75      105.44      2.84 o 
  -2   4   7      165.83      163.58      5.12 o 
  -1   4   7        6.27        6.10      2.69 o 
   0   4   7       32.14       29.70      2.77 o 
   1   4   7      435.25      460.30      5.87 o 
   2   4   7      309.31      330.74      7.83 o 
   3   4   7        0.00        0.90      2.47 o 
   4   4   7        0.07        2.37      2.62 o 
   5   4   7        6.40       13.48      3.98 o 
   6   4   7        5.91       10.67      4.69 o 
   7   4   7        2.45       -0.43      4.13 o 
   8   4   7       19.05       13.41      4.43 o 
   9   4   7        0.17       -4.20      4.20 o 
 -10   5   7        3.20       10.06      3.78 o 
  -9   5   7        0.77        1.36      3.45 o 
  -8   5   7        0.00       -3.58      3.58 o 
  -7   5   7       10.83       13.21      4.30 o 
  -6   5   7        6.28       10.52      3.63 o 
  -5   5   7       19.39       14.87      3.69 o 
  -4   5   7        0.16       -1.72      3.53 o 
  -3   5   7        8.79        9.11      3.62 o 
  -2   5   7        0.26       -0.67      2.36 o 
  -1   5   7        0.16       -3.31      3.31 o 
   0   5   7       21.35       31.13      3.86 o 
   1   5   7       22.60       15.70      4.10 o 
   2   5   7        2.83        7.59      4.02 o 
   3   5   7        0.99        8.23      3.69 o 
   4   5   7        3.46        2.98      4.01 o 
   5   5   7       10.21        1.61      3.99 o 
   6   5   7       11.28       11.44      4.49 o 
 -16   0   8       70.24       72.23      5.09 o 
 -14   0   8      128.11      130.36      4.05 o 
 -12   0   8      263.51      260.87      4.52 o 
 -10   0   8        4.06       -0.71      3.41 o 
  -8   0   8     2438.97     2364.77     13.66 o 
  -6   0   8      177.54      209.90      4.92 o 
  -4   0   8      195.54      196.96      4.27 o 
  -2   0   8      807.34      907.59      7.37 o 
   0   0   8      163.30      186.72      4.13 o 
   2   0   8       14.32       15.54      3.01 o 
   4   0   8       77.87       78.16      3.76 o 
   6   0   8      143.90      144.73      5.06 o 
   8   0   8     1146.23     1097.22     11.60 o 
  10   0   8       34.97       40.06      4.67 o 
  12   0   8        8.03       12.88      4.48 o 
 -17   1   8       10.52       16.68      2.80 o 
 -16   1   8       12.80       12.17      2.56 o 
 -15   1   8       31.37       33.12      2.60 o 
 -14   1   8       68.48       72.11      2.83 o 
 -13   1   8      209.01      210.86      3.60 o 
 -12   1   8        0.17       -0.20      2.16 o 
 -11   1   8        6.85        6.15      1.98 o 
 -10   1   8       34.34       41.00      2.12 o 
  -9   1   8        7.69       10.29      1.82 o 
  -8   1   8       66.27       60.59      2.59 o 
  -7   1   8      272.39      277.49      2.57 o 
  -6   1   8      165.48      205.38      2.23 o 
  -5   1   8       90.41      122.63      2.95 o 
  -4   1   8       69.89       54.73      1.36 o 
  -3   1   8       50.88       57.72      2.11 o 
  -2   1   8      510.64      589.11     17.03 o 
  -1   1   8       11.02       18.81      1.86 o 
   0   1   8       12.42       10.27      1.82 o 
   1   1   8      297.90      342.63      3.65 o 
   2   1   8      344.02      364.39      5.43 o 
   3   1   8      217.80      244.99      7.29 o 
   4   1   8      341.43      329.37      3.01 o 
   5   1   8       49.64       46.62      3.53 o 
   6   1   8        0.21        2.30      3.41 o 
   7   1   8      399.28      364.39      7.46 o 
   8   1   8      103.63      102.09      5.73 o 
   9   1   8       55.15       60.12      3.28 o 
  10   1   8        5.12        7.93      2.78 o 
  11   1   8        4.78        7.28      2.89 o 
  12   1   8       20.16       21.75      3.10 o 
 -16   2   8        3.07       -0.38      2.92 o 
 -15   2   8        0.65       -2.68      2.95 o 
 -14   2   8       12.50        8.76      2.65 o 
 -13   2   8        0.09       -2.55      2.55 o 
 -12   2   8        0.03       -1.58      2.65 o 
 -11   2   8      141.34      140.83      3.62 o 
 -10   2   8       81.66       89.06      3.06 o 
  -9   2   8      116.16       96.46      4.88 o 
  -8   2   8        1.60        1.70      1.22 o 
  -7   2   8       54.21       63.32      2.50 o 
  -6   2   8       93.11      107.59      2.18 o 
  -5   2   8       52.33       59.27      1.96 o 
  -4   2   8      158.99      154.23      1.87 o 
  -3   2   8      189.37      212.55      3.20 o 
  -2   2   8      103.10       95.94      9.23 o 
  -1   2   8        4.36        1.45      1.00 o 
   0   2   8      132.03      134.41      2.56 o 
   1   2   8       14.41       13.69      1.40 o 
   2   2   8       20.90       16.65      1.49 o 
   3   2   8      103.61      111.30      2.16 o 
   4   2   8        1.56        3.05      1.54 o 
   5   2   8       10.46        6.72      2.17 o 
   6   2   8       35.24       31.44      2.50 o 
   7   2   8        0.49        2.36      2.31 o 
   8   2   8        1.28        0.41      3.73 o 
   9   2   8        5.95        9.09      2.56 o 
  10   2   8       68.34       50.82      3.24 o 
  11   2   8        5.62        6.67      2.69 o 
  12   2   8        0.11        1.68      4.30 o 
 -15   3   8       17.49       20.59      5.76 o 
 -14   3   8        0.14        3.30      4.94 o 
 -13   3   8        0.74       -4.75      4.75 o 
 -12   3   8       10.51        4.64      4.03 o 
 -11   3   8       58.63       63.67      4.73 o 
 -10   3   8        3.25        3.08      4.18 o 
  -9   3   8       16.62       12.34      1.95 o 
  -8   3   8       50.75       45.64      2.26 o 
  -7   3   8        4.46        5.46      1.92 o 
  -6   3   8        3.22        2.60      1.81 o 
  -5   3   8      100.70       91.89      2.46 o 
  -4   3   8        9.97       11.92      1.84 o 
  -3   3   8        3.86        1.59      1.45 o 
  -2   3   8      113.61      104.97      2.37 o 
  -1   3   8      152.94      167.99      4.57 o 
   0   3   8       99.93       97.27      2.52 o 
   1   3   8      168.08      165.93      2.89 o 
   2   3   8       99.88       99.08      4.12 o 
   3   3   8        4.87        3.91      1.84 o 
   4   3   8        8.13        7.42      2.01 o 
   5   3   8       61.77       61.57      2.33 o 
   6   3   8      128.19      129.05      4.94 o 
   7   3   8       21.24       20.67      3.34 o 
   8   3   8        4.31        5.21      3.17 o 
   9   3   8       32.04       41.26      3.85 o 
  10   3   8       39.07       37.97      3.78 o 
 -13   4   8        1.17        2.94      4.49 o 
 -12   4   8       11.25       11.83      4.98 o 
 -11   4   8        1.88       -2.89      2.89 o 
 -10   4   8        1.64        4.55      2.62 o 
  -9   4   8       10.50        9.94      2.09 o 
  -8   4   8        0.02       -0.37      2.13 o 
  -7   4   8       20.03       20.25      2.16 o 
  -6   4   8       28.85       27.56      2.31 o 
  -5   4   8        6.56       10.10      3.77 o 
  -4   4   8        0.80       -1.19      1.96 o 
  -3   4   8        4.35        3.92      2.00 o 
  -2   4   8       44.38       47.24      2.34 o 
  -1   4   8       46.53       53.68      2.37 o 
   0   4   8        6.87        7.86      2.91 o 
   1   4   8       44.08       47.55      3.03 o 
   2   4   8       14.98       17.46      2.72 o 
   3   4   8        0.39       -0.63      2.65 o 
   4   4   8       25.82       30.61      6.28 o 
   5   4   8        2.60        2.65      2.68 o 
   6   4   8        0.01       -0.83      3.70 o 
   7   4   8        0.05       -3.75      3.75 o 
   8   4   8        0.38       -1.45      4.49 o 
 -10   5   8        4.92        0.74      3.57 o 
  -9   5   8       10.76       14.65      3.60 o 
  -8   5   8        0.70        1.63      3.82 o 
  -7   5   8        5.48        8.60      3.93 o 
  -6   5   8        0.15       -1.25      4.37 o 
  -5   5   8        8.88        6.32      2.63 o 
  -4   5   8       54.17       44.19      3.10 o 
  -3   5   8        0.06       -1.16      2.51 o 
  -2   5   8        4.03       -1.44      4.03 o 
  -1   5   8        3.69        2.75      2.62 o 
   0   5   8        0.03       -0.17      3.10 o 
   1   5   8        0.35       -3.28      3.28 o 
   2   5   8       23.73       31.89      4.18 o 
   3   5   8       39.05       46.44      4.63 o 
   4   5   8       15.12        5.15      4.01 o 
   5   5   8        0.29       -4.29      4.29 o 
 -17   0   9       60.75       71.16      5.60 o 
 -15   0   9        0.18        2.88      4.92 o 
 -13   0   9       61.95       56.13      4.70 o 
 -11   0   9        0.02        2.40      3.90 o 
  -9   0   9       23.95       13.04      3.72 o 
  -7   0   9       39.37       27.30      3.69 o 
  -5   0   9       38.37       50.74      3.36 o 
  -3   0   9      205.02      251.81      4.79 o 
  -1   0   9     4096.70     4593.39     17.18 o 
   1   0   9       22.42       24.60      3.11 o 
   3   0   9      535.48      510.88      7.07 o 
   5   0   9      367.73      359.69      6.69 o 
   7   0   9     1215.08     1198.61     12.08 o 
   9   0   9       29.94       28.10      4.28 o 
  11   0   9        5.10        0.03      4.27 o 
 -17   1   9        0.04       -1.31      2.66 o 
 -16   1   9       31.51       31.04      4.65 o 
 -15   1   9        0.76       -0.07      2.30 o 
 -14   1   9       20.14       20.77      2.46 o 
 -13   1   9       24.80       27.76      2.32 o 
 -12   1   9        0.01        0.38      2.14 o 
 -11   1   9       19.85       24.45      2.85 o 
 -10   1   9      127.75      139.02      3.59 o 
  -9   1   9       10.26       15.87      2.44 o 
  -8   1   9        6.96       11.89      2.27 o 
  -7   1   9       24.58       24.02      5.53 o 
  -6   1   9       13.06        7.94      2.05 o 
  -5   1   9      925.09      968.79     16.20 o 
  -4   1   9       36.78       27.47      2.18 o 
  -3   1   9      353.26      332.33      7.03 o 
  -2   1   9      125.50      113.81      3.51 o 
  -1   1   9      288.13      331.88      3.66 o 
   0   1   9        1.88        1.45      1.95 o 
   1   1   9       77.83       91.09      2.65 o 
   2   1   9      217.97      241.41      3.58 o 
   3   1   9       73.54       80.99      2.80 o 
   4   1   9      205.05      201.81      3.67 o 
   5   1   9      203.30      193.24      4.54 o 
   6   1   9       11.93       17.26      2.62 o 
   7   1   9      174.61      164.57      3.94 o 
   8   1   9       21.12       22.08      4.05 o 
   9   1   9        0.27       -0.66      2.54 o 
  10   1   9        0.99       -0.31      2.64 o 
  11   1   9       49.88       57.12      3.46 o 
  12   1   9        2.76        2.52      4.20 o 
 -16   2   9        0.01        5.83      3.01 o 
 -15   2   9       30.93       38.97      3.49 o 
 -14   2   9        0.80        5.77      2.78 o 
 -13   2   9       26.96       26.92      2.88 o 
 -12   2   9       86.65       82.27      3.15 o 
 -11   2   9       84.08       77.15      3.11 o 
 -10   2   9        9.85        8.75      1.60 o 
  -9   2   9       25.17       28.57      2.36 o 
  -8   2   9        4.63        7.81      1.57 o 
  -7   2   9       34.25       38.43      1.78 o 
  -6   2   9      130.36      123.00      2.31 o 
  -5   2   9      150.08      175.66      2.56 o 
  -4   2   9      235.38      263.29      7.04 o 
  -3   2   9       17.64       15.86      1.49 o 
  -2   2   9       57.66       70.34      1.89 o 
  -1   2   9        0.01       -1.47      2.11 o 
   0   2   9       41.79       40.96      1.67 o 
   1   2   9      713.29      683.61      8.83 o 
   2   2   9      231.55      212.46      4.60 o 
   3   2   9        0.00       -1.03      1.50 o 
   4   2   9       69.75       60.00      2.07 o 
   5   2   9      238.20      221.36      3.89 o 
   6   2   9      103.73      101.14      6.57 o 
   7   2   9      129.59      120.83      4.16 o 
   8   2   9        7.60        8.85      4.00 o 
   9   2   9        0.64        4.04      4.99 o 
  10   2   9       10.16        6.81      2.54 o 
  11   2   9        1.33       -1.04      3.00 o 
 -15   3   9       37.36       28.56      5.33 o 
 -14   3   9       18.40       10.68      4.73 o 
 -13   3   9        6.30        2.13      4.66 o 
 -12   3   9        0.03        5.23      4.54 o 
 -11   3   9       43.37       50.56      5.16 o 
 -10   3   9        2.88        0.04      2.26 o 
  -9   3   9        8.49       12.85      2.16 o 
  -8   3   9      677.37      612.75      7.73 o 
  -7   3   9      307.07      301.84      5.17 o 
  -6   3   9       11.12        9.13      1.90 o 
  -5   3   9       57.20       54.89      2.24 o 
  -4   3   9        1.94        0.88      1.90 o 
  -3   3   9      128.94      127.90      3.47 o 
  -2   3   9      185.49      196.84      4.39 o 
  -1   3   9        3.38        4.80      1.91 o 
   0   3   9      581.71      605.56      5.25 o 
   1   3   9        3.45        2.39      1.88 o 
   2   3   9        7.20        8.25      1.88 o 
   3   3   9        0.03       -1.61      1.82 o 
   4   3   9        1.87        1.55      1.90 o 
   5   3   9       17.82       12.85      3.56 o 
   6   3   9        4.55        1.74      3.08 o 
   7   3   9        3.18        8.36      3.73 o 
   8   3   9       22.46       13.95      3.88 o 
   9   3   9       39.62       46.34      4.46 o 
  10   3   9        2.26        7.54      3.44 o 
 -13   4   9       20.88       27.80      5.99 o 
 -12   4   9        9.93       10.39      5.60 o 
 -11   4   9       20.24       28.08      4.91 o 
 -10   4   9      117.68      112.48      3.72 o 
  -9   4   9        0.27       -1.14      2.08 o 
  -8   4   9        0.76        1.01      2.17 o 
  -7   4   9        0.10       -0.33      2.08 o 
  -6   4   9        0.06       -1.93      1.99 o 
  -5   4   9       15.04        9.18      2.26 o 
  -4   4   9       50.20       43.62      2.42 o 
  -3   4   9        8.91        8.91      2.92 o 
  -2   4   9       14.11       16.14      2.70 o 
  -1   4   9       42.67       45.15      2.36 o 
   0   4   9       12.89        7.92      2.06 o 
   1   4   9        0.32       -2.03      2.03 o 
   2   4   9       23.47       22.75      2.75 o 
   3   4   9      103.36      108.56      4.04 o 
   4   4   9       36.51       36.63      3.09 o 
   5   4   9        9.19        3.37      3.83 o 
   6   4   9       15.87       12.03      3.58 o 
   7   4   9        8.04        4.10      3.74 o 
   8   4   9        4.23        2.79      3.92 o 
 -10   5   9        7.81        2.42      3.61 o 
  -9   5   9        1.16        6.82      3.97 o 
  -8   5   9        1.24        1.06      2.80 o 
  -7   5   9        0.97       -0.92      2.46 o 
  -6   5   9        3.47        2.52      3.05 o 
  -5   5   9        2.63        2.66      2.91 o 
  -4   5   9        0.33       -2.07      2.70 o 
  -3   5   9        0.33       -4.13      4.13 o 
  -2   5   9        6.48        3.69      4.29 o 
  -1   5   9        1.33       -3.40      4.50 o 
   0   5   9       25.08       25.68      3.42 o 
   1   5   9       13.13       14.18      2.73 o 
   2   5   9       57.04       67.12      4.88 o 
   3   5   9       14.18        5.28      3.23 o 
 -16   0  10      226.63      233.92      7.95 o 
 -14   0  10       15.70       21.50      4.44 o 
 -12   0  10      153.31      151.33      5.82 o 
 -10   0  10       37.27       37.03      4.17 o 
  -8   0  10      273.49      304.10      6.84 o 
  -6   0  10      749.74      750.51      7.94 o 
  -4   0  10      201.20      168.94      4.57 o 
  -2   0  10      173.81      151.01      4.53 o 
   0   0  10      102.33      112.71      4.10 o 
   2   0  10       35.26       21.75      3.39 o 
   4   0  10      780.42      748.15      9.06 o 
   6   0  10      197.93      195.50      6.30 o 
   8   0  10        0.16       -0.38      3.48 o 
  10   0  10        9.85       10.45      4.30 o 
 -17   1  10        6.36        7.02      5.58 o 
 -16   1  10        0.15        1.31      3.02 o 
 -15   1  10        2.61        1.30      5.33 o 
 -14   1  10        8.72       10.33      3.24 o 
 -13   1  10        0.71        3.10      2.94 o 
 -12   1  10      185.42      190.93      4.42 o 
 -11   1  10        0.01       -0.93      2.55 o 
 -10   1  10       11.56       11.09      3.96 o 
  -9   1  10       19.03       18.84      2.56 o 
  -8   1  10      199.13      181.38      6.57 o 
  -7   1  10      139.85      131.41      3.10 o 
  -6   1  10      427.40      404.65     13.58 o 
  -5   1  10      127.22      136.84     10.42 o 
  -4   1  10      122.48      118.41      2.86 o 
  -3   1  10      144.61      161.37      5.61 o 
  -2   1  10       43.14       53.54      2.34 o 
  -1   1  10        4.98        1.40      1.98 o 
   0   1  10       29.81       24.58      2.28 o 
   1   1  10       25.06       16.60      2.31 o 
   2   1  10        6.04        6.71      2.22 o 
   3   1  10      188.28      181.42      3.58 o 
   4   1  10       20.32       21.08      2.57 o 
   5   1  10       60.05       58.36      3.74 o 
   6   1  10      131.21      123.75      3.71 o 
   7   1  10      110.73      116.58      3.68 o 
   8   1  10       37.15       34.49      4.78 o 
   9   1  10        1.62        5.93      2.87 o 
  10   1  10       13.57        8.86      2.91 o 
  11   1  10        3.38        9.11      2.76 o 
 -16   2  10        1.77        4.55      8.32 o 
 -15   2  10        1.87        1.28      2.68 o 
 -14   2  10       15.10       12.66      2.98 o 
 -13   2  10        0.33       -2.57      2.57 o 
 -12   2  10        9.80       11.02      4.84 o 
 -11   2  10       60.77       64.45      5.32 o 
 -10   2  10       13.17       16.07      2.34 o 
  -9   2  10       52.30       49.76      4.78 o 
  -8   2  10        4.49        3.76      2.20 o 
  -7   2  10        7.78        6.22      1.63 o 
  -6   2  10       88.43       85.04      2.15 o 
  -5   2  10      459.14      443.22     12.60 o 
  -4   2  10       51.14       63.67      2.83 o 
  -3   2  10       84.27       70.09      2.69 o 
  -2   2  10        6.31        6.67      1.47 o 
  -1   2  10        4.90        4.36      2.09 o 
   0   2  10      140.64      132.32      3.20 o 
   1   2  10       22.24       21.44      1.69 o 
   2   2  10       11.05       11.83      1.64 o 
   3   2  10      280.30      271.54      3.16 o 
   4   2  10       11.83       10.08      1.73 o 
   5   2  10       31.43       27.20      2.52 o 
   6   2  10        0.86        2.11      2.36 o 
   7   2  10        1.47        0.27      2.40 o 
   8   2  10      138.28      128.71      6.31 o 
   9   2  10        4.06        6.86      2.50 o 
  10   2  10        3.70        1.51      2.82 o 
 -15   3  10        0.58        0.16      4.39 o 
 -14   3  10        0.34        4.22      4.67 o 
 -13   3  10        0.23        8.52      5.15 o 
 -12   3  10        1.37        2.63      5.11 o 
 -11   3  10       73.92       78.65      6.54 o 
 -10   3  10       51.68       48.17      2.99 o 
  -9   3  10       69.47       61.55      8.16 o 
  -8   3  10      191.43      202.62      8.85 o 
  -7   3  10      249.67      236.44      6.00 o 
  -6   3  10       57.76       55.07      3.38 o 
  -5   3  10      284.21      281.76      8.62 o 
  -4   3  10       40.28       36.36      2.93 o 
  -3   3  10        0.46       -1.87      2.46 o 
  -2   3  10      220.12      213.13      3.18 o 
  -1   3  10      840.26      869.39     11.95 o 
   0   3  10       66.83       52.36      2.31 o 
   1   3  10      116.97      120.38      2.78 o 
   2   3  10        5.03        4.94      1.83 o 
   3   3  10       13.51        8.12      2.33 o 
   4   3  10       14.58       17.02      2.71 o 
   5   3  10        0.67       -1.75      3.68 o 
   6   3  10       21.89       13.47      3.46 o 
   7   3  10        0.10        7.53      3.33 o 
   8   3  10       62.01       54.75      4.39 o 
   9   3  10        3.45        9.01      3.38 o 
 -13   4  10       10.57       21.98      5.42 o 
 -12   4  10        0.53       16.77      5.00 o 
 -11   4  10       21.04       21.61      4.90 o 
 -10   4  10       38.93       32.04      2.40 o 
  -9   4  10       55.04       51.42      2.55 o 
  -8   4  10        0.02        0.33      2.04 o 
  -7   4  10        2.87       -0.92      2.06 o 
  -6   4  10       19.15       14.56      2.22 o 
  -5   4  10        6.53        3.09      2.10 o 
  -4   4  10       21.99       18.81      3.09 o 
  -3   4  10      103.88      103.69      3.67 o 
  -2   4  10       14.20       11.41      2.83 o 
  -1   4  10       45.75       45.23      3.15 o 
   0   4  10        0.15        0.14      2.14 o 
   1   4  10        2.13       -1.07      2.03 o 
   2   4  10       19.14       23.84      2.91 o 
   3   4  10       30.43       39.15      3.21 o 
   4   4  10       38.87       35.47      5.67 o 
   5   4  10       11.39       10.36      3.94 o 
   6   4  10        0.15       -3.00      3.55 o 
   7   4  10        0.88        3.44      4.07 o 
  -9   5  10        1.17       -2.76      3.69 o 
  -8   5  10        0.39       -2.46      2.73 o 
  -7   5  10        0.84        1.17      2.70 o 
  -6   5  10        0.08        2.01      4.61 o 
  -5   5  10        0.28       -0.93      3.94 o 
  -4   5  10        2.59        4.00      4.26 o 
  -3   5  10        2.80        4.05      4.10 o 
  -2   5  10        0.10       -2.21      4.81 o 
  -1   5  10        0.79        0.19      4.18 o 
   0   5  10        9.67        6.52      4.49 o 
   1   5  10        0.00        5.37      6.03 o 
   2   5  10        0.24       -3.18      4.10 o 
 -17   0  11        0.27       13.93      5.01 o 
 -15   0  11      132.87      158.69      6.76 o 
 -13   0  11        7.08        5.86      4.43 o 
 -11   0  11      105.14      101.40      5.07 o 
  -9   0  11      213.84      265.54      6.88 o 
  -7   0  11      713.34      736.55      8.43 o 
  -5   0  11      778.13      839.49      9.08 o 
  -3   0  11        4.98       20.44      3.43 o 
  -1   0  11      895.55      910.31      8.99 o 
   1   0  11      385.70      416.50      6.81 o 
   3   0  11        1.62        2.91      3.72 o 
   5   0  11      985.99      928.32     10.85 o 
   7   0  11       15.23       15.54      3.85 o 
   9   0  11      104.18      100.34      5.25 o 
  11   0  11       22.93       31.64      5.04 o 
 -17   1  11       10.83       28.56      6.05 o 
 -16   1  11        2.50        9.54      4.82 o 
 -15   1  11       10.85       11.98      3.11 o 
 -14   1  11       54.88       51.86      3.56 o 
 -13   1  11       50.92       45.01      3.34 o 
 -12   1  11       18.64       22.56      3.07 o 
 -11   1  11      101.68      102.33      3.65 o 
 -10   1  11       96.21      100.11      4.39 o 
  -9   1  11        9.31        7.11      2.57 o 
  -8   1  11       92.05       74.69      2.99 o 
  -7   1  11        3.97        3.82      2.28 o 
  -6   1  11        2.96        0.20      2.25 o 
  -5   1  11       18.87       13.81      2.37 o 
  -4   1  11      348.69      361.38     11.14 o 
  -3   1  11      150.89      162.51      3.24 o 
  -2   1  11        4.65        1.97      2.13 o 
  -1   1  11      216.79      238.84      3.73 o 
   0   1  11      134.54      125.08      3.09 o 
   1   1  11       73.24       70.46      2.82 o 
   2   1  11       34.00       34.66      2.88 o 
   3   1  11        8.03       10.81      2.53 o 
   4   1  11       21.93       19.13      2.68 o 
   5   1  11      274.80      266.78      4.63 o 
   6   1  11      251.62      258.30      5.49 o 
   7   1  11       62.41       55.24      3.35 o 
   8   1  11       10.04        7.83      2.96 o 
   9   1  11        2.60        5.61      2.74 o 
  10   1  11        0.35       -3.07      3.07 o 
 -16   2  11        0.25       -5.29      5.29 o 
 -15   2  11        2.88       -5.10      5.10 o 
 -14   2  11       13.15       11.93      5.26 o 
 -13   2  11       33.30       29.61      5.00 o 
 -12   2  11        0.18        5.32      4.42 o 
 -11   2  11        3.62       -0.86      4.95 o 
 -10   2  11       18.04       15.26      2.40 o 
  -9   2  11       84.35       81.70      3.01 o 
  -8   2  11       76.70       74.50      8.35 o 
  -7   2  11        8.27        9.41      4.87 o 
  -6   2  11        5.10        6.18      4.00 o 
  -5   2  11       29.16       47.48      4.75 o 
  -4   2  11      217.60      230.86      6.26 o 
  -3   2  11       64.30       65.52      4.36 o 
  -2   2  11       34.56       32.21      2.58 o 
  -1   2  11       18.85       16.19      2.43 o 
   0   2  11       47.78       40.46      2.59 o 
   1   2  11       17.84       20.29      3.54 o 
   2   2  11      240.34      238.49      3.98 o 
   3   2  11        0.51       -0.11      1.58 o 
   4   2  11       97.13       86.61     16.50 o 
   5   2  11        5.40        2.17      2.56 o 
   6   2  11       10.91        7.75      3.91 o 
   7   2  11      213.46      220.10      4.53 o 
   8   2  11       21.87       20.27      2.87 o 
   9   2  11        8.35       16.22      2.76 o 
  10   2  11       10.15       15.07      2.93 o 
 -15   3  11        6.64       21.24      5.42 o 
 -14   3  11        0.00        1.97      4.66 o 
 -13   3  11        0.55       -1.60      5.33 o 
 -12   3  11        2.89       -1.47      4.88 o 
 -11   3  11       39.97       34.06      4.65 o 
 -10   3  11        7.36        9.57      2.62 o 
  -9   3  11        6.14        4.00      2.80 o 
  -8   3  11        2.01        4.21      1.92 o 
  -7   3  11        9.99        4.54      1.97 o 
  -6   3  11       11.99        5.78      2.00 o 
  -5   3  11      115.60      111.27      5.31 o 
  -4   3  11      114.27      113.24      6.36 o 
  -3   3  11        0.16        1.72      2.65 o 
  -2   3  11        0.04       -1.95      2.54 o 
  -1   3  11       71.56       71.67      2.47 o 
   0   3  11       80.64       87.12      2.59 o 
   1   3  11       97.25      101.76      2.72 o 
   2   3  11       34.67       39.23      2.20 o 
   3   3  11        7.24        3.72      1.94 o 
   4   3  11        0.04        3.53      2.46 o 
   5   3  11        0.88       -2.90      4.14 o 
   6   3  11        3.05        0.18      3.42 o 
   7   3  11       26.89       30.16      3.88 o 
   8   3  11        0.47       -2.71      3.11 o 
 -13   4  11        1.34       14.62      4.80 o 
 -12   4  11        0.60        0.43      4.37 o 
 -11   4  11       17.21       17.17      5.07 o 
 -10   4  11        0.02        0.52      2.62 o 
  -9   4  11        2.16        0.67      2.75 o 
  -8   4  11        4.30        2.78      2.09 o 
  -7   4  11       33.20       34.96      2.39 o 
  -6   4  11       23.97       22.06      2.32 o 
  -5   4  11        2.68        4.34      2.93 o 
  -4   4  11        8.57        8.39      2.97 o 
  -3   4  11       23.10       25.06      3.57 o 
  -2   4  11        0.05        4.46      2.88 o 
  -1   4  11        7.11        6.54      3.76 o 
   0   4  11        0.33       -2.42      3.61 o 
   1   4  11        0.93       -0.43      2.35 o 
   2   4  11       18.55       18.92      3.49 o 
   3   4  11        2.10        1.09      2.15 o 
   4   4  11       16.32       25.06      8.89 o 
   5   4  11       29.56       27.02      4.35 o 
   6   4  11        1.04       -3.18      3.86 o 
  -9   5  11        2.90       -1.11      2.54 o 
  -8   5  11        0.26        6.68      2.66 o 
  -7   5  11        2.55        5.98      2.89 o 
  -6   5  11        0.54        7.60      4.69 o 
  -5   5  11        3.47        9.88      4.31 o 
  -4   5  11        7.00       12.36      4.44 o 
  -3   5  11       13.41       22.81      5.35 o 
  -2   5  11        4.84       10.76      4.81 o 
  -1   5  11        2.59        5.89      5.13 o 
   0   5  11        6.75        8.13      5.16 o 
   1   5  11        7.15        2.18      4.87 o 
   2   5  11        6.74        1.40      4.56 o 
 -16   0  12       92.58      106.18      6.67 o 
 -14   0  12       29.37       23.45      4.33 o 
 -12   0  12        3.07        4.04      4.03 o 
 -10   0  12       18.36       20.65      4.17 o 
  -8   0  12      447.90      443.94      7.28 o 
  -6   0  12       44.47       40.48      3.85 o 
  -4   0  12      292.14      317.03      6.06 o 
  -2   0  12       21.10       26.15      3.75 o 
   0   0  12      272.06      324.00      6.40 o 
   2   0  12      150.82      127.09      4.99 o 
   4   0  12      241.90      217.67      6.47 o 
   6   0  12        5.89        5.44      3.72 o 
   8   0  12      120.26      124.48      5.80 o 
  10   0  12        9.77       15.46      4.10 o 
 -17   1  12        7.01       -1.61      5.66 o 
 -16   1  12        3.20       -0.74      5.08 o 
 -15   1  12       10.87        5.44      5.15 o 
 -14   1  12       37.14       36.95      5.21 o 
 -13   1  12       58.80       52.22      9.34 o 
 -12   1  12        7.25        9.82      2.84 o 
 -11   1  12       35.00       32.62      3.28 o 
 -10   1  12        0.83        1.99      2.64 o 
  -9   1  12        0.02       -0.60      2.42 o 
  -8   1  12       62.72       66.84      6.77 o 
  -7   1  12        0.52       -0.74      2.39 o 
  -6   1  12       13.90       12.04      2.42 o 
  -5   1  12       50.93       48.78      2.76 o 
  -4   1  12      142.45      142.04      3.73 o 
  -3   1  12      246.04      243.33      4.00 o 
  -2   1  12       53.39       51.78      2.69 o 
  -1   1  12      258.76      265.25      6.57 o 
   0   1  12       47.76       40.89      2.68 o 
   1   1  12       38.75       36.72      2.79 o 
   2   1  12        3.42        3.03      2.48 o 
   3   1  12      546.35      518.01     15.80 o 
   4   1  12      175.78      168.51      4.06 o 
   5   1  12      121.77      131.79      6.57 o 
   6   1  12        7.11       11.41      2.91 o 
   7   1  12        0.19       -2.77      2.77 o 
   8   1  12       19.76       13.50      2.77 o 
   9   1  12        2.13        5.67      2.72 o 
  10   1  12        4.63        2.71      2.69 o 
 -16   2  12        0.05       -4.12      5.46 o 
 -15   2  12        0.45        4.91      5.16 o 
 -14   2  12       16.58       28.41      5.26 o 
 -13   2  12       44.04       42.77      5.76 o 
 -12   2  12        0.57       -4.85      5.76 o 
 -11   2  12       40.36       25.79      7.39 o 
 -10   2  12        2.23        0.83      2.36 o 
  -9   2  12        0.74       -3.09      4.45 o 
  -8   2  12      116.86      117.68      5.64 o 
  -7   2  12        0.17       -4.42      4.42 o 
  -6   2  12      384.98      374.33      7.62 o 
  -5   2  12       42.82       43.99      4.74 o 
  -4   2  12        9.75        9.56      4.02 o 
  -3   2  12      151.84      155.43      5.67 o 
  -2   2  12      216.63      227.17      6.41 o 
  -1   2  12        1.69       -0.36      2.44 o 
   0   2  12       15.22       15.45      2.47 o 
   1   2  12       51.78       58.25      2.74 o 
   2   2  12       72.84       71.88      2.94 o 
   3   2  12        8.80        7.81      2.41 o 
   4   2  12        3.88        0.82      2.05 o 
   5   2  12       54.62       47.74      4.32 o 
   6   2  12      154.91      160.93      4.74 o 
   7   2  12       45.67       43.11      3.02 o 
   8   2  12       14.05       10.45      2.87 o 
   9   2  12        9.09       14.85      2.95 o 
 -15   3  12        2.80       -2.80      6.07 o 
 -14   3  12        9.98        6.76      5.27 o 
 -13   3  12        9.85        9.81      4.92 o 
 -12   3  12        0.01        8.50      4.76 o 
 -11   3  12       13.37       13.38      2.51 o 
 -10   3  12        0.02        0.62      2.59 o 
  -9   3  12        0.58        1.55      2.58 o 
  -8   3  12        0.11       -1.64      2.69 o 
  -7   3  12      124.05      112.41      7.28 o 
  -6   3  12        0.01       -1.21      2.77 o 
  -5   3  12       54.49       51.75      3.29 o 
  -4   3  12       34.58       29.06      2.89 o 
  -3   3  12       77.51       71.68      3.68 o 
  -2   3  12       57.99       54.27      3.13 o 
  -1   3  12        0.98       -1.35      2.96 o 
   0   3  12      180.91      180.09      3.24 o 
   1   3  12      241.25      235.64      5.71 o 
   2   3  12       22.81       24.25      2.11 o 
   3   3  12        8.52        4.38      2.61 o 
   4   3  12       56.44       64.14      4.91 o 
   5   3  12        3.05        1.10      4.07 o 
   6   3  12       12.41        4.29      3.45 o 
   7   3  12        1.63        9.69      3.43 o 
 -12   4  12       23.34       21.14      4.70 o 
 -11   4  12       53.84       51.43      5.68 o 
 -10   4  12       61.34       54.52      3.39 o 
  -9   4  12        6.73        3.78      3.20 o 
  -8   4  12        0.09        2.49      2.09 o 
  -7   4  12        3.02        1.16      2.07 o 
  -6   4  12        1.70        1.67      2.68 o 
  -5   4  12        3.15       -0.21      2.75 o 
  -4   4  12        6.23       12.21      3.00 o 
  -3   4  12       21.76       23.90      3.17 o 
  -2   4  12       11.03       14.58      2.83 o 
  -1   4  12        0.19       -0.30      3.63 o 
   0   4  12       17.82       18.41      2.91 o 
   1   4  12        1.09        4.13      2.67 o 
   2   4  12        8.19        5.79      2.15 o 
   3   4  12        0.27       -1.94      2.09 o 
   4   4  12       11.97       11.90      9.32 o 
   5   4  12       11.59       13.21      3.95 o 
  -8   5  12       12.56       13.62      6.80 o 
  -7   5  12       14.49       18.24      4.50 o 
  -6   5  12        5.38        9.11      4.90 o 
  -5   5  12        3.96        7.08      5.14 o 
  -4   5  12        8.59       11.84      5.10 o 
  -3   5  12        2.00        7.50      4.66 o 
  -2   5  12        3.07        7.16      5.15 o 
  -1   5  12       24.09       31.66      5.13 o 
   0   5  12        0.92        2.20      4.09 o 
 -17   0  13        5.51        0.20      4.50 o 
 -15   0  13       35.25       30.40      5.23 o 
 -13   0  13       15.49       19.04      4.50 o 
 -11   0  13       23.16       24.30      4.39 o 
  -9   0  13       28.90       33.60      4.01 o 
  -7   0  13       60.62       66.51      4.42 o 
  -5   0  13       57.17       77.98      4.35 o 
  -3   0  13       70.53       81.88      4.42 o 
  -1   0  13      127.15      133.38      4.90 o 
   1   0  13      301.39      303.29      6.74 o 
   3   0  13       41.99       43.69      4.45 o 
   5   0  13       96.54       99.66      5.12 o 
   7   0  13       10.85       15.43      4.68 o 
   9   0  13        4.31       -1.01      4.56 o 
 -17   1  13        4.33        2.86      5.55 o 
 -16   1  13       10.57       15.32      5.45 o 
 -15   1  13       16.37       26.09      5.38 o 
 -14   1  13        9.20       14.14      5.16 o 
 -13   1  13       10.49        9.24      4.86 o 
 -12   1  13        6.14       -1.30      5.60 o 
 -11   1  13       19.57       18.29      2.71 o 
 -10   1  13        9.65        8.07      2.58 o 
  -9   1  13       55.14       56.84      3.93 o 
  -8   1  13        9.31        5.46      2.54 o 
  -7   1  13       68.67       83.15      8.41 o 
  -6   1  13        0.96        1.30      2.57 o 
  -5   1  13       49.21       48.38      2.77 o 
  -4   1  13       20.02       28.62      2.63 o 
  -3   1  13        0.23       -0.88      2.39 o 
  -2   1  13       41.03       42.60      2.75 o 
  -1   1  13        3.01        3.94      2.43 o 
   0   1  13        1.44       -0.31      2.51 o 
   1   1  13      329.58      319.80      4.77 o 
   2   1  13        6.48        5.52      3.86 o 
   3   1  13       12.96       13.01      2.93 o 
   4   1  13       47.25       41.76      3.15 o 
   5   1  13      203.45      218.85      5.43 o 
   6   1  13       29.22       33.30      3.16 o 
   7   1  13       46.95       44.35      3.44 o 
   8   1  13        1.61        3.03      2.87 o 
   9   1  13        1.52        9.39      3.67 o 
 -16   2  13        0.01        3.24      5.54 o 
 -15   2  13        6.78        7.13      5.64 o 
 -14   2  13       39.64       31.50      5.38 o 
 -13   2  13        2.14        1.45      4.66 o 
 -12   2  13       23.58       23.55      4.55 o 
 -11   2  13        6.06        4.42      2.45 o 
 -10   2  13        4.27       -2.61      4.73 o 
  -9   2  13       77.47       82.08      5.46 o 
  -8   2  13       45.65       42.70      5.28 o 
  -7   2  13      180.04      171.74      6.20 o 
  -6   2  13       16.82       10.91      4.90 o 
  -5   2  13      101.25      100.91      5.46 o 
  -4   2  13      246.09      245.36      6.72 o 
  -3   2  13      567.53      548.14      9.09 o 
  -2   2  13      229.67      232.37      6.69 o 
  -1   2  13        0.25       -2.83      4.11 o 
   0   2  13        0.80        2.46      2.46 o 
   1   2  13       68.73       57.05      2.99 o 
   2   2  13        0.13        1.51      2.43 o 
   3   2  13       25.99       28.56      4.44 o 
   4   2  13      116.09      111.50      5.83 o 
   5   2  13       39.41       36.44      4.56 o 
   6   2  13       21.06       16.76      3.75 o 
   7   2  13        2.88        2.22      2.40 o 
   8   2  13        8.41        1.74      4.39 o 
 -14   3  13        0.50       11.41      4.70 o 
 -13   3  13        3.99        5.46      5.08 o 
 -12   3  13        0.39       -0.17      4.55 o 
 -11   3  13        0.21       -0.27      2.63 o 
 -10   3  13        6.96        9.30      3.48 o 
  -9   3  13        2.67       -0.39      2.59 o 
  -8   3  13       76.11       61.21      3.27 o 
  -7   3  13       64.46       68.48      9.84 o 
  -6   3  13       20.00       13.76      2.81 o 
  -5   3  13       13.11       11.80      2.59 o 
  -4   3  13        1.98        4.07      2.81 o 
  -3   3  13        8.09        2.33      2.63 o 
  -2   3  13        6.84        7.72      4.16 o 
  -1   3  13       21.16       20.62      3.00 o 
   0   3  13      153.54      158.14      7.36 o 
   1   3  13        1.28        0.57      1.93 o 
   2   3  13        1.16        0.74      2.57 o 
   3   3  13        0.51       -2.78      2.84 o 
   4   3  13        2.05        6.62      3.74 o 
   5   3  13       67.20       62.92      5.03 o 
   6   3  13        4.68       -3.82      3.82 o 
   7   3  13        0.19        6.72      3.99 o 
 -12   4  13        4.82       12.61      5.51 o 
 -11   4  13       17.80       13.82      2.64 o 
 -10   4  13       75.14       72.42      7.66 o 
  -9   4  13       16.84       13.57      3.06 o 
  -8   4  13        2.19        4.97      3.01 o 
  -7   4  13        6.34        2.06      3.16 o 
  -6   4  13        3.06        0.83      3.09 o 
  -5   4  13        0.02        1.82      3.07 o 
  -4   4  13        8.36        6.05      2.87 o 
  -3   4  13       24.03       26.44      3.19 o 
  -2   4  13        7.21        5.84      2.93 o 
  -1   4  13       52.65       52.69      3.68 o 
   0   4  13       19.24       20.96      3.67 o 
   1   4  13        1.01        5.52      2.82 o 
   2   4  13        4.23        3.34      2.13 o 
   3   4  13        6.62        4.25      8.94 o 
   4   4  13       12.03        8.20      2.42 o 
  -6   5  13        5.80        4.06      4.61 o 
  -5   5  13       12.68       12.23      4.69 o 
  -4   5  13        0.33        2.34      4.82 o 
  -3   5  13        7.57        9.83      5.50 o 
  -2   5  13       38.46       56.86      6.02 o 
 -16   0  14       33.04       34.83      5.82 o 
 -14   0  14       24.78       31.24      5.55 o 
 -12   0  14        0.13        1.52      4.32 o 
 -10   0  14       63.34       59.06      4.71 o 
  -8   0  14       13.78        9.47      3.80 o 
  -6   0  14       19.09       12.69      3.78 o 
  -4   0  14       44.11       59.23      4.46 o 
  -2   0  14        6.14        7.14      3.73 o 
   0   0  14        3.61        3.92      3.78 o 
   2   0  14       12.22       15.14      4.12 o 
   4   0  14      168.47      154.57      5.74 o 
   6   0  14       28.95       18.88      4.05 o 
   8   0  14        2.44        7.84      3.80 o 
 -16   1  14       14.44       15.57      5.49 o 
 -15   1  14       10.72       11.83      5.31 o 
 -14   1  14       37.53       35.05      6.20 o 
 -13   1  14        1.82       -1.18      4.56 o 
 -12   1  14       11.15       11.08      4.70 o 
 -11   1  14       62.61       56.77      5.01 o 
 -10   1  14       12.24       11.35      2.68 o 
  -9   1  14      127.62      104.48     13.88 o 
  -8   1  14       86.11       75.43      3.33 o 
  -7   1  14      198.56      213.71      8.23 o 
  -6   1  14      179.53      191.81      7.67 o 
  -5   1  14        0.25        0.63      2.49 o 
  -4   1  14        0.25        0.79      2.51 o 
  -3   1  14       42.90       48.23      2.93 o 
  -2   1  14      191.24      185.90      4.00 o 
  -1   1  14      120.23      118.76      3.57 o 
   0   1  14       53.44       52.85      5.21 o 
   1   1  14        0.20        2.06      2.72 o 
   2   1  14      328.68      330.83      6.88 o 
   3   1  14       36.73       33.13      3.14 o 
   4   1  14      126.96      130.60      7.24 o 
   5   1  14      157.59      164.88      4.37 o 
   6   1  14       54.98       63.56      3.42 o 
   7   1  14        2.58       -0.13      2.91 o 
   8   1  14        1.29        1.32      5.10 o 
 -16   2  14        0.22       -2.00      6.05 o 
 -15   2  14        0.00       -4.72      5.63 o 
 -14   2  14        0.10        0.61      5.04 o 
 -13   2  14       49.06       48.47      5.47 o 
 -12   2  14        5.80        2.38      4.96 o 
 -11   2  14        0.13       -1.63      4.25 o 
 -10   2  14        4.95        4.30      4.35 o 
  -9   2  14       16.62       13.29      4.90 o 
  -8   2  14       82.67       75.43      5.42 o 
  -7   2  14       50.38       63.85      5.72 o 
  -6   2  14      112.09      118.43      6.38 o 
  -5   2  14       32.10       23.17      4.44 o 
  -4   2  14      137.82      139.77      5.98 o 
  -3   2  14       99.53       93.06      5.45 o 
  -2   2  14       68.89       68.91      5.18 o 
  -1   2  14       82.59       86.78      5.32 o 
   0   2  14       25.08       18.65      2.69 o 
   1   2  14        1.40        3.10      3.31 o 
   2   2  14       41.90       44.51      2.97 o 
   3   2  14      102.89       96.76      5.43 o 
   4   2  14       10.20        5.38      4.33 o 
   5   2  14        4.09        2.53      4.75 o 
   6   2  14        0.11        2.03      4.17 o 
   7   2  14       14.16       20.17      4.83 o 
 -14   3  14        2.05       -0.40      4.88 o 
 -13   3  14        0.28       -5.22      5.22 o 
 -12   3  14        7.26        6.19      4.46 o 
 -11   3  14        1.29        2.79      3.13 o 
 -10   3  14       15.13       11.84      2.87 o 
  -9   3  14       86.77       76.73      9.32 o 
  -8   3  14       21.18       24.67      5.74 o 
  -7   3  14        1.57        0.50      2.84 o 
  -6   3  14        0.05        0.54      2.78 o 
  -5   3  14        3.01        2.66      2.65 o 
  -4   3  14       16.77       14.67      2.93 o 
  -3   3  14        1.80        1.76      2.66 o 
  -2   3  14        3.78        1.66      2.80 o 
  -1   3  14       43.93       46.57      3.15 o 
   0   3  14        4.79        2.50      2.68 o 
   1   3  14       34.86       43.17      3.95 o 
   2   3  14        1.47        2.35      2.75 o 
   3   3  14        3.27        3.78      4.48 o 
   4   3  14       23.26       26.72      4.97 o 
   5   3  14        0.07        2.10      4.31 o 
 -11   4  14        0.48       -1.03      5.67 o 
 -10   4  14       20.11       15.45      3.55 o 
  -9   4  14        0.33        4.32      6.44 o 
  -8   4  14       20.40       14.89      4.30 o 
  -7   4  14        3.25        4.61      3.20 o 
  -6   4  14        0.05       -1.42      2.76 o 
  -5   4  14       32.58       37.02      3.34 o 
  -4   4  14        2.43       -2.29      2.93 o 
  -3   4  14       30.19       33.73      5.23 o 
  -2   4  14       33.60       31.12      5.59 o 
  -1   4  14       10.85       16.55      3.11 o 
   0   4  14        1.46        3.57      4.84 o 
   1   4  14        0.01        4.87      2.80 o 
   2   4  14        0.04        1.22      2.93 o 
   3   4  14        1.13       10.00      4.77 o 
 -15   0  15       18.53       13.98      5.27 o 
 -13   0  15       11.94       10.82      4.26 o 
 -11   0  15       59.02       57.74      5.02 o 
  -9   0  15       11.26        8.38      4.34 o 
  -7   0  15      122.26      131.61      5.67 o 
  -5   0  15       29.77       30.88      4.15 o 
  -3   0  15       52.04       60.14      4.54 o 
  -1   0  15       19.23       13.43      4.14 o 
   1   0  15       81.88       67.96      5.16 o 
   3   0  15        0.26       -1.34      4.28 o 
   5   0  15       87.01       84.24      5.63 o 
   7   0  15        2.31        2.35      4.38 o 
 -16   1  15        2.43        1.95      5.40 o 
 -15   1  15        7.11       10.41      5.81 o 
 -14   1  15       13.02       18.50      5.28 o 
 -13   1  15        6.73        5.88      5.02 o 
 -12   1  15        0.00       -4.44      4.44 o 
 -11   1  15       65.99       58.51      5.44 o 
 -10   1  15       14.68       16.57      4.51 o 
  -9   1  15       37.68       34.72      5.04 o 
  -8   1  15       51.54       46.86      9.15 o 
  -7   1  15       64.77       53.21      7.68 o 
  -6   1  15        0.06       -0.08      2.50 o 
  -5   1  15      158.92      147.46      6.55 o 
  -4   1  15      139.94      130.95      3.82 o 
  -3   1  15       89.01       89.71      3.52 o 
  -2   1  15        0.03        0.09      2.70 o 
  -1   1  15        2.86        5.65      2.84 o 
   0   1  15       83.25       77.15      3.53 o 
   1   1  15        8.27        9.07      2.89 o 
   2   1  15       95.89       99.38      4.29 o 
   3   1  15       50.49       48.26      3.60 o 
   4   1  15      160.44      162.95      4.46 o 
   5   1  15        5.90        5.33      3.14 o 
   6   1  15       16.57       22.28      3.04 o 
   7   1  15        8.13        4.74      3.40 o 
 -15   2  15        0.04        9.82      5.52 o 
 -14   2  15        1.41       -0.71      5.27 o 
 -13   2  15       10.53        5.08      5.21 o 
 -12   2  15        1.30        0.11      2.62 o 
 -11   2  15        3.09        4.29      5.10 o 
 -10   2  15        7.32       -1.36      4.95 o 
  -9   2  15       55.30       43.46      5.23 o 
  -8   2  15        9.47       11.17      5.13 o 
  -7   2  15       21.34       27.17      5.27 o 
  -6   2  15       10.71        9.23      4.89 o 
  -5   2  15       25.54       27.32      4.66 o 
  -4   2  15       31.28       31.64      5.16 o 
  -3   2  15       83.61       95.92      5.78 o 
  -2   2  15       58.52       52.65      5.16 o 
  -1   2  15      104.33      108.46      5.90 o 
   0   2  15       43.85       53.65      3.77 o 
   1   2  15      166.92      168.98      4.13 o 
   2   2  15       66.01       76.57      9.72 o 
   3   2  15      123.90      116.64      5.95 o 
   4   2  15        0.58        1.13      3.98 o 
   5   2  15       11.45        9.15      4.20 o 
   6   2  15       22.32       21.96      3.92 o 
 -13   3  15        0.01        1.57      5.58 o 
 -12   3  15        0.01       -3.43      4.15 o 
 -11   3  15        1.07       -0.11      2.65 o 
 -10   3  15        0.14       -0.66      2.79 o 
  -9   3  15        4.57        7.64      2.83 o 
  -8   3  15       13.73       10.93      3.18 o 
  -7   3  15        4.83        3.20      3.20 o 
  -6   3  15       10.47        8.29      2.79 o 
  -5   3  15        0.01        1.19      2.89 o 
  -4   3  15        8.48        4.31      5.92 o 
  -3   3  15       19.45       22.84      3.05 o 
  -2   3  15        0.77       -2.84      2.84 o 
  -1   3  15       17.91       21.96      7.03 o 
   0   3  15       10.40       10.96      3.07 o 
   1   3  15        1.22        3.96      3.17 o 
   2   3  15        4.80        3.32      5.27 o 
   3   3  15        3.31        3.06      4.51 o 
   4   3  15        1.31        3.86      4.59 o 
 -10   4  15       33.99       38.57     13.15 o 
  -9   4  15        4.73        0.57      2.93 o 
  -8   4  15        0.03       -3.33      3.33 o 
  -7   4  15       16.38       20.96      7.68 o 
  -6   4  15        8.38       14.59      6.11 o 
  -5   4  15        2.37       -0.93      2.94 o 
  -4   4  15       17.29       18.80      3.39 o 
  -3   4  15        0.59       -2.29      3.22 o 
  -2   4  15        2.94        0.52      3.33 o 
  -1   4  15        1.79        4.82      3.30 o 
   0   4  15        0.27        0.50      2.77 o 
   1   4  15        0.03        7.11      3.05 o 
 -16   0  16       60.07       81.51      6.46 o 
 -14   0  16        4.95       -0.21      4.85 o 
 -12   0  16        0.01        4.17      4.90 o 
 -10   0  16      107.26      113.91      6.02 o 
  -8   0  16       81.95       74.09      5.53 o 
  -6   0  16        3.18        6.54      3.89 o 
  -4   0  16       59.68       67.73      4.82 o 
  -2   0  16       91.43      101.28      5.38 o 
   0   0  16      244.75      224.44      6.59 o 
   2   0  16      131.25      134.47      5.75 o 
   4   0  16       27.68       20.18      4.13 o 
   6   0  16        2.73       -3.91      4.42 o 
 -16   1  16        0.00        2.54      5.31 o 
 -15   1  16        0.95        4.86      5.03 o 
 -14   1  16        7.20        3.32      5.13 o 
 -13   1  16       15.66       13.18      4.60 o 
 -12   1  16       11.94       13.35      5.34 o 
 -11   1  16       15.57       12.62      5.16 o 
 -10   1  16       92.04       92.73      6.24 o 
  -9   1  16       16.00       14.82      4.83 o 
  -8   1  16       23.00       17.90      4.88 o 
  -7   1  16       77.30       79.30      5.71 o 
  -6   1  16      280.32      233.10     34.25 o 
  -5   1  16      196.80      163.14     22.04 o 
  -4   1  16        5.65        5.62      2.61 o 
  -3   1  16        4.23        0.76      2.66 o 
  -2   1  16       50.67       57.62      3.30 o 
  -1   1  16       14.37       13.07      2.94 o 
   0   1  16       27.66       25.05      3.45 o 
   1   1  16        0.18       -1.29      2.85 o 
   2   1  16       69.95       68.09      3.55 o 
   3   1  16       26.05       23.37      3.13 o 
   4   1  16        9.97        9.21      2.80 o 
   5   1  16        4.54        2.32      2.78 o 
   6   1  16        0.67        6.67      2.87 o 
 -15   2  16        4.83       -1.47      5.25 o 
 -14   2  16        1.39       -2.31      5.53 o 
 -13   2  16        2.57        5.63      5.34 o 
 -12   2  16        4.84        5.00      4.50 o 
 -11   2  16        2.05       -2.55      5.05 o 
 -10   2  16        1.38        2.51      4.89 o 
  -9   2  16       12.42       17.96      4.90 o 
  -8   2  16       97.50      102.78      6.62 o 
  -7   2  16        1.25        0.35      5.00 o 
  -6   2  16       38.85       39.21      5.37 o 
  -5   2  16        0.24        0.16      4.85 o 
  -4   2  16        0.01       -0.41      4.43 o 
  -3   2  16       39.33       34.30      5.46 o 
  -2   2  16      322.94      309.29      7.97 o 
  -1   2  16        2.68        2.98      4.84 o 
   0   2  16        5.93        6.39      2.66 o 
   1   2  16       11.19       12.01      3.25 o 
   2   2  16      146.82      137.62      4.20 o 
   3   2  16        0.55        5.22      4.69 o 
   4   2  16       34.32       34.47      4.92 o 
   5   2  16        2.17       -2.14      4.49 o 
 -13   3  16        3.15        5.17      5.79 o 
 -12   3  16        2.10       -2.02      2.52 o 
 -11   3  16        3.23       -0.05      2.71 o 
 -10   3  16        4.11        4.95      2.83 o 
  -9   3  16        0.10        0.54      3.05 o 
  -8   3  16        6.15        2.91      3.68 o 
  -7   3  16        0.02        1.35      2.95 o 
  -6   3  16        0.08        3.54      2.99 o 
  -5   3  16        0.04        1.06      3.04 o 
  -4   3  16       16.86       20.62      3.75 o 
  -3   3  16       39.82       38.86      3.27 o 
  -2   3  16       13.75        9.42      3.20 o 
  -1   3  16       33.51       30.66      3.36 o 
   0   3  16        0.98       -2.34      2.82 o 
   1   3  16       11.55       12.55      2.92 o 
   2   3  16       22.21       24.45      3.94 o 
   3   3  16        0.63        5.35      4.76 o 
  -9   4  16        3.85        0.80      3.14 o 
  -8   4  16        4.14        1.54      3.45 o 
  -7   4  16        0.01        0.96      3.01 o 
  -6   4  16        0.57       -0.17      3.14 o 
  -5   4  16       13.80       12.98      7.00 o 
  -4   4  16       59.67       68.97      5.26 o 
  -3   4  16       15.73       13.89      3.51 o 
  -2   4  16       11.84       14.11      3.16 o 
  -1   4  16        2.37       -1.31      3.09 o 
 -15   0  17        1.31       -2.04      4.51 o 
 -13   0  17       10.03       14.46      5.29 o 
 -11   0  17       86.76       88.26      6.06 o 
  -9   0  17      257.83      276.48      7.83 o 
  -7   0  17        2.98        3.64      4.44 o 
  -5   0  17       54.84       68.79      5.01 o 
  -3   0  17      180.82      187.43      6.62 o 
  -1   0  17       97.26       95.21      5.31 o 
   1   0  17       95.08       98.21      5.66 o 
   3   0  17       22.17       28.74      4.41 o 
   5   0  17        1.13        6.84      4.66 o 
 -15   1  17        0.00       -2.08      4.68 o 
 -14   1  17        1.05       -2.22      4.41 o 
 -13   1  17        6.05       16.07      5.58 o 
 -12   1  17       12.71       10.91      4.70 o 
 -11   1  17        5.10        0.16      4.69 o 
 -10   1  17      128.65      139.84      6.36 o 
  -9   1  17        7.83        6.35      5.40 o 
  -8   1  17        0.23       -3.20      5.13 o 
  -7   1  17       32.14       27.18      5.13 o 
  -6   1  17       56.22       54.27      5.44 o 
  -5   1  17       13.79       12.96      4.39 o 
  -4   1  17        7.22       10.49      2.73 o 
  -3   1  17        1.90        2.23      2.51 o 
  -2   1  17        0.34        5.42      2.92 o 
  -1   1  17       13.05       13.98      2.99 o 
   0   1  17        0.06        5.07      3.00 o 
   1   1  17       22.35       17.71      3.05 o 
   2   1  17        2.54        3.38      4.81 o 
   3   1  17       36.95       35.14      4.91 o 
   4   1  17        8.47       10.94      3.96 o 
   5   1  17        9.99        7.00      2.81 o 
 -14   2  17       10.66       16.42      5.96 o 
 -13   2  17        8.72       13.16      5.50 o 
 -12   2  17        0.45       -3.67      4.91 o 
 -11   2  17        6.35        0.28      4.80 o 
 -10   2  17        1.92        7.11      5.23 o 
  -9   2  17        2.01       -0.23      4.67 o 
  -8   2  17        3.74       10.36      5.37 o 
  -7   2  17        0.01       -4.68      4.80 o 
  -6   2  17       14.70       16.52      5.01 o 
  -5   2  17       24.18       19.94      5.15 o 
  -4   2  17       52.88       55.12      5.87 o 
  -3   2  17        5.95        6.46      4.95 o 
  -2   2  17        0.20        5.10      4.42 o 
  -1   2  17       68.63       73.04      5.91 o 
   0   2  17       16.72       17.97      3.02 o 
   1   2  17        4.54        3.96      2.91 o 
   2   2  17        6.04        9.66      4.58 o 
   3   2  17       20.44       19.51      4.87 o 
   4   2  17       35.58       35.94      5.40 o 
 -12   3  17        1.44       -0.57      2.58 o 
 -11   3  17       14.36       19.90      4.28 o 
 -10   3  17        0.03        1.13      2.82 o 
  -9   3  17        4.47        6.06      3.59 o 
  -8   3  17        0.00        2.87      2.86 o 
  -7   3  17        8.59       12.32      3.06 o 
  -6   3  17        0.34        4.31      2.95 o 
  -5   3  17       11.36       18.95     10.51 o 
  -4   3  17       30.47       40.20      3.53 o 
  -3   3  17        1.55        3.37      3.18 o 
  -2   3  17        0.61        4.90      3.21 o 
  -1   3  17        2.99        0.49      3.20 o 
   0   3  17       22.82       25.49      9.32 o 
   1   3  17       37.38       38.40      3.67 o 
   2   3  17        0.68       -1.84      5.20 o 
  -7   4  17        0.08        3.72      3.66 o 
  -6   4  17        7.59        4.33      4.47 o 
  -5   4  17       22.26       38.95      4.07 o 
  -4   4  17        7.08        9.49      3.20 o 
 -14   0  18       21.59       21.91      5.46 o 
 -12   0  18       42.72       44.33      5.21 o 
 -10   0  18       61.81       56.80      5.82 o 
  -8   0  18       52.06       56.49      5.50 o 
  -6   0  18        9.65        6.00      4.14 o 
  -4   0  18        0.08       -1.61      4.18 o 
  -2   0  18       21.53       22.44      4.54 o 
   0   0  18       72.89       63.81      5.11 o 
   2   0  18      179.14      178.41      6.72 o 
   4   0  18        3.58        2.05      4.40 o 
 -14   1  18        0.36        0.39      5.49 o 
 -13   1  18        1.80       -2.95      5.23 o 
 -12   1  18       14.66        5.86      5.31 o 
 -11   1  18       18.68       23.06      5.41 o 
 -10   1  18       16.86       15.80      5.81 o 
  -9   1  18       28.59       25.73      5.37 o 
  -8   1  18        1.46       -3.90      5.01 o 
  -7   1  18        0.72        6.24      5.12 o 
  -6   1  18       15.19       12.60      5.21 o 
  -5   1  18       70.90       71.74      5.83 o 
  -4   1  18      137.80      124.84      6.10 o 
  -3   1  18        0.19        0.68      4.64 o 
  -2   1  18        0.42       -0.49      4.74 o 
  -1   1  18        4.75        2.34      2.85 o 
   0   1  18        6.14        3.82      2.81 o 
   1   1  18        6.37        6.34      2.96 o 
   2   1  18       59.48       57.03      5.15 o 
   3   1  18       10.34       15.63      6.91 o 
   4   1  18       49.33       41.54      8.62 o 
 -13   2  18       11.61        7.53      5.28 o 
 -12   2  18       13.06       10.10      5.53 o 
 -11   2  18        1.46        8.78      4.90 o 
 -10   2  18       14.00        6.22      5.21 o 
  -9   2  18        0.00        0.88      4.69 o 
  -8   2  18        2.22       -5.14      5.14 o 
  -7   2  18        0.04        4.34      4.48 o 
  -6   2  18       27.70       23.19      5.18 o 
  -5   2  18        0.71       -0.11      4.93 o 
  -4   2  18        0.27       -0.13      4.85 o 
  -3   2  18       37.02       35.86      5.08 o 
  -2   2  18        9.76       14.53      4.58 o 
  -1   2  18        8.78        4.26      4.37 o 
   0   2  18       31.16       31.84      3.25 o 
   1   2  18        0.02       -2.72      2.72 o 
   2   2  18       10.74       18.41      4.79 o 
 -11   3  18        6.61        7.20      3.18 o 
 -10   3  18        4.69       10.01      3.45 o 
  -9   3  18        1.91        2.77      3.05 o 
  -8   3  18       26.83       27.27      4.86 o 
  -7   3  18       10.15       19.80      3.70 o 
  -6   3  18        1.96        2.42      5.82 o 
  -5   3  18        6.26       12.63      3.27 o 
  -4   3  18       24.03       29.81      4.48 o 
  -3   3  18       13.98       17.96      6.67 o 
  -2   3  18       19.01       20.21      3.30 o 
  -1   3  18       49.30       44.19      3.61 o 
   0   3  18       32.22       30.83      5.82 o 
 -13   0  19      126.57      126.00      6.92 o 
 -11   0  19       26.31       28.95      5.78 o 
  -9   0  19      147.07      149.34      6.78 o 
  -7   0  19      204.62      208.07      7.42 o 
  -5   0  19        6.38        2.92      4.64 o 
  -3   0  19        1.69        1.46      4.43 o 
  -1   0  19       52.22       51.02      5.19 o 
   1   0  19      142.45      147.69      6.83 o 
   3   0  19        0.38       -2.73      4.05 o 
 -14   1  19        0.04       -5.55      5.55 o 
 -13   1  19        8.34        1.32      4.72 o 
 -12   1  19       15.02       22.04      5.77 o 
 -11   1  19       39.94       46.85      6.55 o 
 -10   1  19        0.01        0.63      5.57 o 
  -9   1  19        1.51       -1.87      4.47 o 
  -8   1  19        1.34        4.82      5.25 o 
  -7   1  19        9.62       10.63      5.06 o 
  -6   1  19       10.25        9.58      4.96 o 
  -5   1  19      138.57      144.77      6.86 o 
  -4   1  19       27.68       25.92      5.36 o 
  -3   1  19       20.93       29.83      5.46 o 
  -2   1  19       41.59       37.86      5.58 o 
  -1   1  19       22.45       24.17      5.40 o 
   0   1  19        0.20       -1.99      5.03 o 
   1   1  19        8.38        9.61      5.27 o 
   2   1  19        0.31        0.68      2.52 o 
 -12   2  19        0.00        9.68      5.87 o 
 -11   2  19        0.69       -3.94      4.93 o 
 -10   2  19        0.86       -2.65      5.29 o 
  -9   2  19        1.19       -2.00      4.76 o 
  -8   2  19        2.14        1.85      5.12 o 
  -7   2  19        4.95        6.15      5.14 o 
  -6   2  19       10.94        6.40      5.27 o 
  -5   2  19        0.06       10.39      5.00 o 
  -4   2  19        1.10       -0.98      4.45 o 
  -3   2  19        3.10        6.00      4.33 o 
  -2   2  19        0.56       -2.02      4.50 o 
  -1   2  19        0.67       -0.90      2.87 o 
   0   2  19        9.26        9.97      3.22 o 
   1   2  19        0.91       -0.70      5.39 o 
  -9   3  19        3.38        3.95      6.85 o 
  -8   3  19        6.48       17.24      3.78 o 
  -7   3  19       34.68       42.75      5.60 o 
  -6   3  19       36.22       59.34      5.62 o 
  -5   3  19        2.62       11.26      3.48 o 
  -4   3  19       20.69       20.92      8.89 o 
  -3   3  19        0.56        6.38      3.26 o 
 -12   0  20       92.77       74.10      5.70 o 
 -10   0  20        9.13       -0.15      5.17 o 
  -8   0  20       95.84       92.46      6.18 o 
  -6   0  20        2.20        0.66      5.01 o 
  -4   0  20        8.29       10.33      4.82 o 
  -2   0  20        8.64       12.13      4.49 o 
   0   0  20       55.00       71.13      5.70 o 
 -12   1  20        6.78        1.58      5.93 o 
 -11   1  20       13.99       10.89      6.03 o 
 -10   1  20        3.09        4.37      5.44 o 
  -9   1  20        0.49        1.61      4.45 o 
  -8   1  20        1.48        7.37      5.39 o 
  -7   1  20        5.79        4.14      4.56 o 
  -6   1  20       42.63       56.50      5.81 o 
  -5   1  20        0.36       -1.45      5.17 o 
  -4   1  20       25.58       32.62      5.72 o 
  -3   1  20        9.51       13.06      5.34 o 
  -2   1  20        0.92        0.61      5.09 o 
  -1   1  20        5.93       14.39      5.40 o 
   0   1  20       16.56       10.28      4.78 o 
 -11   2  20        0.95        1.77      5.57 o 
 -10   2  20        2.67        2.77      4.87 o 
  -9   2  20        1.48        4.83      5.49 o 
  -8   2  20        0.01       -0.51      4.63 o 
  -7   2  20       12.86       10.43      5.52 o 
  -6   2  20       17.59       21.89      5.14 o 
  -5   2  20        1.02        4.63      5.71 o 
  -4   2  20       24.93       20.71      5.52 o 
  -3   2  20        0.40        5.80      4.57 o 
  -2   2  20        2.20       -1.28      5.01 o 
  -1   2  20       17.44       20.58      3.54 o 
 -11   0  21       14.42        3.64      3.85 o 
  -9   0  21       18.15       14.55      4.74 o 
  -7   0  21      152.20      156.66      7.24 o 
  -5   0  21        6.89        7.87      4.54 o 
  -3   0  21        1.46        2.59      4.58 o 
  -1   0  21       32.74       31.31      5.68 o 
 -11   1  21        0.32        6.98      5.67 o 
 -10   1  21        5.83       -0.89      5.17 o 
  -9   1  21        2.64        8.10      5.28 o 
  -8   1  21        1.01       -0.56      5.06 o 
  -7   1  21        0.73        2.43      5.20 o 
  -6   1  21        1.25        1.56      5.16 o 
  -5   1  21        5.71        0.00      4.47 o 
  -4   1  21        3.19        2.79      5.15 o 
  -3   1  21        0.07       -5.52      5.52 o 
  -2   1  21       22.91       34.61      5.76 o 
  -7   2  21        8.91        8.06      5.13 o 
  -6   2  21        0.69        4.47      5.69 o 
  -5   2  21        0.14       -1.25      5.39 o 
  -8   0  22       69.36       60.16      5.61 o 
  -6   0  22       32.24       24.40      5.35 o 
  -4   0  22       17.09        8.77      4.32 o 
  -7   1  22        0.43        9.42      5.43 o 
  -6   1  22        1.39       -5.28      5.28 o 
                                                 
